# Supplementary material for: Fish ecotyping based on machine learning and inferred network analysis of chemical and physical properties
Source: Sci Rep. 2021 Feb 12;11:3766. doi: 10.1038/s41598-021-83194-0 (PMC7881121; doi:10.1038/s41598-021-83194-0)
Supplement: Supplementary file 1 — Supplementary Table. [file 41598_2021_83194_MOESM1_ESM.xlsx]

## Sheet: sample list
No.	Class	Order	Family	Genus	Species	sampling time	sampling spot
1494	Actinopterygii	Perciformes	Gobiidae	Acanthogobius	A. flavimanus	2011-11-26 15:00:00	Abukuma River
1495	Actinopterygii	Perciformes	Gobiidae	Acanthogobius	A. flavimanus	2011-11-26 15:00:00	Abukuma River
1496	Actinopterygii	Perciformes	Gobiidae	Acanthogobius	A. flavimanus	2011-11-26 15:00:00	Abukuma River
1497	Actinopterygii	Perciformes	Gobiidae	Acanthogobius	A. flavimanus	2011-11-26 15:00:00	Abukuma River
1498	Actinopterygii	Perciformes	Gobiidae	Acanthogobius	A. flavimanus	2011-11-26 15:00:00	Abukuma River
1500	Actinopterygii	Perciformes	Gobiidae	Acanthogobius	A. flavimanus	2011-11-26 15:00:00	Abukuma River
1501	Actinopterygii	Perciformes	Gobiidae	Acanthogobius	A. flavimanus	2011-11-26 15:00:00	Abukuma River
1502	Actinopterygii	Perciformes	Gobiidae	Acanthogobius	A. flavimanus	2011-11-26 15:00:00	Abukuma River
1503	Actinopterygii	Perciformes	Gobiidae	Acanthogobius	A. flavimanus	2011-11-26 15:00:00	Abukuma River
1504	Actinopterygii	Perciformes	Gobiidae	Acanthogobius	A. flavimanus	2011-11-26 15:00:00	Abukuma River
1505	Actinopterygii	Perciformes	Gobiidae	Acanthogobius	A. flavimanus	2011-11-26 15:00:00	Abukuma River
1506	Actinopterygii	Perciformes	Gobiidae	Acanthogobius	A. flavimanus	2011-11-26 15:00:00	Abukuma River
1507	Actinopterygii	Perciformes	Gobiidae	Acanthogobius	A. flavimanus	2011-11-26 15:00:00	Abukuma River
1537	Actinopterygii	Perciformes	Gobiidae	Acanthogobius	A. flavimanus	2011-12-11 12:10:00	Abukuma River
1538	Actinopterygii	Perciformes	Gobiidae	Acanthogobius	A. flavimanus	2011-12-11 16:00:00	Abukuma River
1508	Actinopterygii	Perciformes	Gobiidae	Acanthogobius	A. flavimanus	2011-12-12	Abukuma River
1509	Actinopterygii	Perciformes	Gobiidae	Acanthogobius	A. flavimanus	2011-12-12	Abukuma River
1510	Actinopterygii	Perciformes	Gobiidae	Acanthogobius	A. flavimanus	2011-12-12	Abukuma River
1511	Actinopterygii	Perciformes	Gobiidae	Acanthogobius	A. flavimanus	2011-12-12	Abukuma River
1512	Actinopterygii	Perciformes	Gobiidae	Acanthogobius	A. flavimanus	2011-12-12	Abukuma River
1513	Actinopterygii	Perciformes	Gobiidae	Acanthogobius	A. flavimanus	2011-12-12	Abukuma River
1514	Actinopterygii	Perciformes	Gobiidae	Acanthogobius	A. flavimanus	2011-12-12	Abukuma River
1515	Actinopterygii	Perciformes	Gobiidae	Acanthogobius	A. flavimanus	2011-12-12	Abukuma River
1516	Actinopterygii	Perciformes	Gobiidae	Acanthogobius	A. flavimanus	2011-12-12	Abukuma River
1517	Actinopterygii	Perciformes	Gobiidae	Acanthogobius	A. flavimanus	2011-12-12	Abukuma River
1518	Actinopterygii	Perciformes	Gobiidae	Acanthogobius	A. flavimanus	2011-12-12	Abukuma River
1519	Actinopterygii	Perciformes	Gobiidae	Acanthogobius	A. flavimanus	2011-12-12	Abukuma River
1520	Actinopterygii	Perciformes	Gobiidae	Acanthogobius	A. flavimanus	2011-12-12	Abukuma River
1521	Actinopterygii	Perciformes	Gobiidae	Acanthogobius	A. flavimanus	2011-12-12	Abukuma River
1522	Actinopterygii	Perciformes	Gobiidae	Acanthogobius	A. flavimanus	2011-12-12	Abukuma River
1523	Actinopterygii	Perciformes	Gobiidae	Acanthogobius	A. flavimanus	2011-12-12	Abukuma River
1524	Actinopterygii	Perciformes	Gobiidae	Acanthogobius	A. flavimanus	2011-12-12	Abukuma River
1525	Actinopterygii	Perciformes	Gobiidae	Acanthogobius	A. flavimanus	2011-12-12	Abukuma River
1526	Actinopterygii	Perciformes	Gobiidae	Acanthogobius	A. flavimanus	2011-12-12	Abukuma River
1527	Actinopterygii	Perciformes	Gobiidae	Acanthogobius	A. flavimanus	2011-12-12	Abukuma River
1528	Actinopterygii	Perciformes	Gobiidae	Acanthogobius	A. flavimanus	2011-12-12	Abukuma River
1529	Actinopterygii	Perciformes	Gobiidae	Acanthogobius	A. flavimanus	2011-12-12	Abukuma River
1530	Actinopterygii	Perciformes	Gobiidae	Acanthogobius	A. flavimanus	2011-12-12	Abukuma River
1531	Actinopterygii	Perciformes	Gobiidae	Acanthogobius	A. flavimanus	2011-12-12	Abukuma River
1532	Actinopterygii	Perciformes	Gobiidae	Acanthogobius	A. flavimanus	2011-12-12	Abukuma River
1533	Actinopterygii	Perciformes	Gobiidae	Acanthogobius	A. flavimanus	2011-12-12	Abukuma River
1534	Actinopterygii	Perciformes	Gobiidae	Acanthogobius	A. flavimanus	2011-12-12	Abukuma River
1535	Actinopterygii	Perciformes	Gobiidae	Acanthogobius	A. flavimanus	2011-12-12	Abukuma River
1536	Actinopterygii	Perciformes	Gobiidae	Acanthogobius	A. flavimanus	2011-12-12	Abukuma River
1057	Actinopterygii	Perciformes	Gobiidae	Acanthogobius	A. flavimanus	2012-09-17	Abukuma River
1058	Actinopterygii	Perciformes	Gobiidae	Acanthogobius	A. flavimanus	2012-09-17	Abukuma River
1059	Actinopterygii	Perciformes	Gobiidae	Acanthogobius	A. flavimanus	2012-09-17	Abukuma River
1060	Actinopterygii	Perciformes	Gobiidae	Acanthogobius	A. flavimanus	2012-09-17	Abukuma River
1061	Actinopterygii	Perciformes	Gobiidae	Acanthogobius	A. flavimanus	2012-09-17	Abukuma River
1539	Actinopterygii	Perciformes	Gobiidae	Acanthogobius	A. flavimanus	2012-09-17	Abukuma River
1540	Actinopterygii	Perciformes	Gobiidae	Acanthogobius	A. flavimanus	2012-09-17	Abukuma River
1541	Actinopterygii	Perciformes	Gobiidae	Acanthogobius	A. flavimanus	2012-09-17	Abukuma River
1542	Actinopterygii	Perciformes	Gobiidae	Acanthogobius	A. flavimanus	2012-09-17	Abukuma River
1543	Actinopterygii	Perciformes	Gobiidae	Acanthogobius	A. flavimanus	2012-09-17	Abukuma River
1150	Actinopterygii	Perciformes	Gobiidae	Acanthogobius	A. flavimanus	2012-10-10	Abukuma River
1151	Actinopterygii	Perciformes	Gobiidae	Acanthogobius	A. flavimanus	2012-10-10	Abukuma River
1152	Actinopterygii	Perciformes	Gobiidae	Acanthogobius	A. flavimanus	2012-10-10	Abukuma River
1153	Actinopterygii	Perciformes	Gobiidae	Acanthogobius	A. flavimanus	2012-10-10	Abukuma River
1154	Actinopterygii	Perciformes	Gobiidae	Acanthogobius	A. flavimanus	2012-10-10	Abukuma River
1473	Actinopterygii	Perciformes	Gobiidae	Acanthogobius	A. flavimanus	2012-10-10	Abukuma River
1474	Actinopterygii	Perciformes	Gobiidae	Acanthogobius	A. flavimanus	2012-10-10	Abukuma River
1544	Actinopterygii	Perciformes	Gobiidae	Acanthogobius	A. flavimanus	2012-10-10	Abukuma River
1545	Actinopterygii	Perciformes	Gobiidae	Acanthogobius	A. flavimanus	2012-10-10	Abukuma River
1546	Actinopterygii	Perciformes	Gobiidae	Acanthogobius	A. flavimanus	2012-10-10	Abukuma River
1547	Actinopterygii	Perciformes	Gobiidae	Acanthogobius	A. flavimanus	2012-10-10	Abukuma River
1548	Actinopterygii	Perciformes	Gobiidae	Acanthogobius	A. flavimanus	2012-10-10	Abukuma River
1549	Actinopterygii	Perciformes	Gobiidae	Acanthogobius	A. flavimanus	2012-10-10	Abukuma River
1550	Actinopterygii	Perciformes	Gobiidae	Acanthogobius	A. flavimanus	2012-10-10	Abukuma River
1551	Actinopterygii	Perciformes	Gobiidae	Acanthogobius	A. flavimanus	2012-10-10	Abukuma River
1552	Actinopterygii	Perciformes	Gobiidae	Acanthogobius	A. flavimanus	2012-10-10	Abukuma River
1158	Actinopterygii	Perciformes	Gobiidae	Acanthogobius	A. flavimanus	2012-11-01	Abukuma River
1159	Actinopterygii	Perciformes	Gobiidae	Acanthogobius	A. flavimanus	2012-11-01	Abukuma River
1160	Actinopterygii	Perciformes	Gobiidae	Acanthogobius	A. flavimanus	2012-11-01	Abukuma River
1161	Actinopterygii	Perciformes	Gobiidae	Acanthogobius	A. flavimanus	2012-11-01	Abukuma River
1162	Actinopterygii	Perciformes	Gobiidae	Acanthogobius	A. flavimanus	2012-11-01	Abukuma River
1555	Actinopterygii	Perciformes	Gobiidae	Acanthogobius	A. flavimanus	2012-11-01	Abukuma River
1556	Actinopterygii	Perciformes	Gobiidae	Acanthogobius	A. flavimanus	2012-11-01	Abukuma River
1557	Actinopterygii	Perciformes	Gobiidae	Acanthogobius	A. flavimanus	2012-11-01	Abukuma River
1558	Actinopterygii	Perciformes	Gobiidae	Acanthogobius	A. flavimanus	2012-11-01	Abukuma River
1559	Actinopterygii	Perciformes	Gobiidae	Acanthogobius	A. flavimanus	2012-11-01	Abukuma River
1560	Actinopterygii	Perciformes	Gobiidae	Acanthogobius	A. flavimanus	2012-11-01	Abukuma River
1561	Actinopterygii	Perciformes	Gobiidae	Acanthogobius	A. flavimanus	2012-11-01	Abukuma River
1562	Actinopterygii	Perciformes	Gobiidae	Acanthogobius	A. flavimanus	2012-11-01	Abukuma River
1563	Actinopterygii	Perciformes	Gobiidae	Acanthogobius	A. flavimanus	2012-11-01	Abukuma River
1564	Actinopterygii	Perciformes	Gobiidae	Acanthogobius	A. flavimanus	2012-11-01	Abukuma River
1565	Actinopterygii	Perciformes	Gobiidae	Acanthogobius	A. flavimanus	2012-11-01	Abukuma River
1566	Actinopterygii	Perciformes	Gobiidae	Acanthogobius	A. flavimanus	2012-11-01	Abukuma River
1567	Actinopterygii	Perciformes	Gobiidae	Acanthogobius	A. flavimanus	2012-11-01	Abukuma River
1568	Actinopterygii	Perciformes	Gobiidae	Acanthogobius	A. flavimanus	2012-11-01	Abukuma River
1569	Actinopterygii	Perciformes	Gobiidae	Acanthogobius	A. flavimanus	2012-11-01	Abukuma River
1570	Actinopterygii	Perciformes	Gobiidae	Acanthogobius	A. flavimanus	2012-11-01	Abukuma River
1155	Actinopterygii	Perciformes	Gobiidae	Acanthogobius	A. flavimanus	2012-12-06	Abukuma River
1156	Actinopterygii	Perciformes	Gobiidae	Acanthogobius	A. flavimanus	2012-12-06	Abukuma River
1157	Actinopterygii	Perciformes	Gobiidae	Acanthogobius	A. flavimanus	2012-12-06	Abukuma River
1735	Actinopterygii	Perciformes	Gobiidae	Acanthogobius	A. flavimanus	2013-08-31	Abukuma River
1736	Actinopterygii	Perciformes	Gobiidae	Acanthogobius	A. flavimanus	2013-08-31	Abukuma River
1737	Actinopterygii	Perciformes	Gobiidae	Acanthogobius	A. flavimanus	2013-08-31	Abukuma River
1738	Actinopterygii	Perciformes	Lateolabracidae	Lateolabrax	L. japonicus	2013-08-31	Abukuma River
1739	Actinopterygii	Perciformes	Gobiidae	Acanthogobius	A. flavimanus	2013-09-15	Abukuma River
1740	Actinopterygii	Perciformes	Gobiidae	Acanthogobius	A. flavimanus	2013-09-15	Abukuma River
1745	Actinopterygii	Perciformes	Lateolabracidae	Lateolabrax	L. japonicus	2013-10-13	Abukuma River
1746	Actinopterygii	Perciformes	Lateolabracidae	Lateolabrax	L. japonicus	2013-10-13	Abukuma River
1747	Actinopterygii	Perciformes	Lateolabracidae	Lateolabrax	L. japonicus	2013-10-13	Abukuma River
1741	Actinopterygii	Perciformes	Gobiidae	Acanthogobius	A. flavimanus	2013-11-30	Abukuma River
1742	Actinopterygii	Perciformes	Gobiidae	Acanthogobius	A. flavimanus	2013-11-30	Abukuma River
287	Actinopterygii	Perciformes	Sparidae	Acanthopagrus	A. schlegelii	2014-11-03	Abukuma River
450	Actinopterygii	Perciformes	Serranidae	Plectropomus	P. leoparadus	2015-07-20	Abukuma River
978	Actinopterygii	Pleuronectiformes	Pleuronectidae	Pleuronectes	P. yokohamae	2015-07-20	Abukuma River
979	Actinopterygii	Pleuronectiformes	Pleuronectidae	Pleuronectes	P. yokohamae	2015-07-20	Abukuma River
980	Actinopterygii	Pleuronectiformes	Pleuronectidae	Pleuronectes	P. yokohamae	2015-07-20	Abukuma River
981	Actinopterygii	Pleuronectiformes	Pleuronectidae	Pleuronectes	P. yokohamae	2015-07-20	Abukuma River
982	Actinopterygii	Pleuronectiformes	Pleuronectidae	Pleuronectes	P. yokohamae	2015-07-20	Abukuma River
983	Actinopterygii	Pleuronectiformes	Pleuronectidae	Pleuronectes	P. yokohamae	2015-07-20	Abukuma River
824	Actinopterygii	Perciformes	Carangidae	Seriola	S. quinqueradiata	2015-07-20	Abukuma River
1307	Actinopterygii	Perciformes	Gobiidae	Acanthogobius	A. flavimanus	2011-05-31	Arakawa River
1308	Actinopterygii	Perciformes	Gobiidae	Acanthogobius	A. flavimanus	2011-05-31	Arakawa River
1309	Actinopterygii	Perciformes	Gobiidae	Acanthogobius	A. flavimanus	2011-05-31	Arakawa River
1310	Actinopterygii	Perciformes	Gobiidae	Acanthogobius	A. flavimanus	2011-06-14	Arakawa River
1311	Actinopterygii	Perciformes	Gobiidae	Acanthogobius	A. flavimanus	2011-06-14	Arakawa River
1312	Actinopterygii	Perciformes	Gobiidae	Acanthogobius	A. flavimanus	2011-06-14	Arakawa River
1313	Actinopterygii	Perciformes	Gobiidae	Acanthogobius	A. flavimanus	2011-06-14	Arakawa River
1314	Actinopterygii	Perciformes	Gobiidae	Acanthogobius	A. flavimanus	2011-06-14	Arakawa River
1315	Actinopterygii	Perciformes	Gobiidae	Acanthogobius	A. flavimanus	2011-07-28	Arakawa River
1316	Actinopterygii	Perciformes	Gobiidae	Acanthogobius	A. flavimanus	2011-07-28	Arakawa River
1317	Actinopterygii	Perciformes	Gobiidae	Acanthogobius	A. flavimanus	2011-07-28	Arakawa River
1318	Actinopterygii	Perciformes	Gobiidae	Acanthogobius	A. flavimanus	2011-07-28	Arakawa River
1319	Actinopterygii	Perciformes	Gobiidae	Acanthogobius	A. flavimanus	2011-07-28	Arakawa River
1320	Actinopterygii	Perciformes	Gobiidae	Acanthogobius	A. flavimanus	2011-08-13	Arakawa River
1321	Actinopterygii	Perciformes	Gobiidae	Acanthogobius	A. flavimanus	2011-08-13	Arakawa River
1322	Actinopterygii	Perciformes	Gobiidae	Acanthogobius	A. flavimanus	2011-08-13	Arakawa River
1323	Actinopterygii	Perciformes	Gobiidae	Acanthogobius	A. flavimanus	2011-08-13	Arakawa River
1324	Actinopterygii	Perciformes	Gobiidae	Acanthogobius	A. flavimanus	2011-08-13	Arakawa River
1325	Actinopterygii	Perciformes	Gobiidae	Acanthogobius	A. flavimanus	2011-10-01 15:30:00	Arakawa River
1044	Actinopterygii	Perciformes	Gobiidae	Acanthogobius	A. flavimanus	2012-09-01	Arakawa River
1045	Actinopterygii	Perciformes	Gobiidae	Acanthogobius	A. flavimanus	2012-09-01	Arakawa River
1046	Actinopterygii	Perciformes	Gobiidae	Acanthogobius	A. flavimanus	2012-09-01	Arakawa River
1047	Actinopterygii	Perciformes	Gobiidae	Acanthogobius	A. flavimanus	2012-09-01	Arakawa River
1326	Actinopterygii	Perciformes	Gobiidae	Acanthogobius	A. flavimanus	2012-09-25	Arakawa River
1327	Actinopterygii	Perciformes	Gobiidae	Acanthogobius	A. flavimanus	2012-09-25	Arakawa River
1328	Actinopterygii	Perciformes	Gobiidae	Acanthogobius	A. flavimanus	2012-09-25	Arakawa River
1329	Actinopterygii	Perciformes	Gobiidae	Acanthogobius	A. flavimanus	2012-09-25	Arakawa River
1330	Actinopterygii	Perciformes	Gobiidae	Acanthogobius	A. flavimanus	2012-09-25	Arakawa River
1331	Actinopterygii	Perciformes	Gobiidae	Acanthogobius	A. flavimanus	2012-09-25	Arakawa River
1332	Actinopterygii	Perciformes	Gobiidae	Acanthogobius	A. flavimanus	2012-09-25	Arakawa River
1709	Actinopterygii	Perciformes	Gobiidae	Acanthogobius	A. flavimanus	2013-10-21	Arakawa River
1710	Actinopterygii	Perciformes	Gobiidae	Acanthogobius	A. flavimanus	2013-10-21	Arakawa River
1711	Actinopterygii	Perciformes	Gobiidae	Acanthogobius	A. flavimanus	2013-10-21	Arakawa River
1712	Actinopterygii	Perciformes	Gobiidae	Acanthogobius	A. flavimanus	2013-10-21	Arakawa River
1713	Actinopterygii	Perciformes	Gobiidae	Acanthogobius	A. flavimanus	2013-10-21	Arakawa River
1714	Actinopterygii	Perciformes	Gobiidae	Acanthogobius	A. flavimanus	2013-10-21	Arakawa River
1715	Actinopterygii	Perciformes	Gobiidae	Acanthogobius	A. flavimanus	2013-10-21	Arakawa River
1716	Actinopterygii	Perciformes	Lateolabracidae	Lateolabrax	L. japonicus	2013-10-21	Arakawa River
1717	Actinopterygii	Perciformes	Gobiidae	Acanthogobius	A. flavimanus	2013-11-07	Arakawa River
1718	Actinopterygii	Perciformes	Gobiidae	Acanthogobius	A. flavimanus	2013-11-07	Arakawa River
1719	Actinopterygii	Perciformes	Gobiidae	Acanthogobius	A. flavimanus	2013-11-07	Arakawa River
1720	Actinopterygii	Perciformes	Gobiidae	Acanthogobius	A. flavimanus	2013-11-07	Arakawa River
1721	Actinopterygii	Perciformes	Gobiidae	Acanthogobius	A. flavimanus	2013-11-07	Arakawa River
1722	Actinopterygii	Perciformes	Gobiidae	Acanthogobius	A. flavimanus	2013-11-07	Arakawa River
1723	Actinopterygii	Perciformes	Gobiidae	Acanthogobius	A. flavimanus	2013-11-07	Arakawa River
1724	Actinopterygii	Perciformes	Gobiidae	Acanthogobius	A. flavimanus	2013-11-07	Arakawa River
1725	Actinopterygii	Perciformes	Gobiidae	Acanthogobius	A. flavimanus	2013-12-03	Arakawa River
1726	Actinopterygii	Perciformes	Gobiidae	Acanthogobius	A. flavimanus	2013-12-03	Arakawa River
1728	Actinopterygii	Perciformes	Gobiidae	Acanthogobius	A. flavimanus	2013-12-03	Arakawa River
1729	Actinopterygii	Perciformes	Gobiidae	Acanthogobius	A. flavimanus	2013-12-03	Arakawa River
1730	Actinopterygii	Perciformes	Gobiidae	Acanthogobius	A. flavimanus	2013-12-03	Arakawa River
1731	Actinopterygii	Perciformes	Gobiidae	Acanthogobius	A. flavimanus	2013-12-03	Arakawa River
1732	Actinopterygii	Perciformes	Gobiidae	Acanthogobius	A. flavimanus	2013-12-03	Arakawa River
1733	Actinopterygii	Perciformes	Gobiidae	Acanthogobius	A. flavimanus	2013-12-03	Arakawa River
1734	Actinopterygii	Perciformes	Gobiidae	Acanthogobius	A. flavimanus	2013-12-03	Arakawa River
1727	Actinopterygii	Perciformes	Lateolabracidae	Lateolabrax	L. japonicus	2013-12-03	Arakawa River
1274	Actinopterygii	Perciformes	Gobiidae	Acanthogobius	A. flavimanus	2012-11-21	Ibi River
737	Actinopterygii	Perciformes	Lateolabracidae	Lateolabrax	L. japonicus	2012-11-21	Ibi River
738	Actinopterygii	Perciformes	Lateolabracidae	Lateolabrax	L. japonicus	2012-11-21	Ibi River
1272	Actinopterygii	Perciformes	Gobiidae	Acanthogobius	A. flavimanus	2012-11-22	Ise Bay
444	Actinopterygii	Perciformes	Serranidae	Plectropomus	P. leoparadus	2014-01-25	Ise Bay
831	Actinopterygii	Clupeiformes	Clupeidae	Etrumeus	E. teres	2016-07-31	Ise Bay
832	Actinopterygii	Clupeiformes	Clupeidae	Etrumeus	E. teres	2016-07-31	Ise Bay
833	Actinopterygii	Clupeiformes	Clupeidae	Etrumeus	E. teres	2016-07-31	Ise Bay
773	Actinopterygii	Perciformes	Centrolophidae	Hyperoglyphe	H. japonica_2	2016-07-31	Ise Bay
757	Actinopterygii	Scorpaeniformes	Scorpaenidae	Pterois	P. lunulata	2016-07-31	Ise Bay
747	Actinopterygii	Cypriniformes	Cyprinidae	Tribolodon	T. brandtii	2016-07-31	Ise Bay
748	Actinopterygii	Cypriniformes	Cyprinidae	Tribolodon	T. brandtii	2016-07-31	Ise Bay
689	Actinopterygii	Perciformes	Scombridae	Thunnus	T. orientalis	2016-07-31	Ise Bay
690	Actinopterygii	Perciformes	Scombridae	Thunnus	T. orientalis	2016-07-31	Ise Bay
471	Actinopterygii	Perciformes	Serranidae	Plectropomus	P. leoparadus	2012-04-17	Japan Sea
649	Actinopterygii	Perciformes	Sebastidae	Sebastes	S. pachycephalus	2012-04-17	Japan Sea
650	Actinopterygii	Perciformes	Sebastidae	Sebastes	S. pachycephalus	2012-04-17	Japan Sea
946	Actinopterygii	Tetraodontiformes	Tetraodontidae	Takifugu	T. pardalis	2012-04-17	Japan Sea
852	Actinopterygii	Perciformes	Sparidae	Dentex	D. tumifrons	2012-06-02	Japan Sea
853	Actinopterygii	Perciformes	Sparidae	Dentex	D. tumifrons	2012-06-02	Japan Sea
854	Actinopterygii	Perciformes	Sparidae	Dentex	D. tumifrons	2012-06-02	Japan Sea
758	Actinopterygii	Scorpaeniformes	Scorpaenidae	Scorpaenopsis	S. possi	2012-06-02	Japan Sea
759	Actinopterygii	Scorpaeniformes	Scorpaenidae	Scorpaenopsis	S. possi	2012-06-02	Japan Sea
152	Actinopterygii	Scorpaeniformes	Sebastidae	Sebastiscus	S. tertius	2012-06-02	Japan Sea
269	Actinopterygii	Perciformes	Gerreidae	Gerres	G. equulus	2011-11-28 12:30:00	Kagoshima
837	Actinopterygii	Tetraodontiformes	Tetraodontidae	Chelonodon	C. patoca	2011-11-28 15:30:00	Kagoshima
838	Actinopterygii	Tetraodontiformes	Tetraodontidae	Chelonodon	C. patoca	2011-11-28 15:30:00	Kagoshima
839	Actinopterygii	Tetraodontiformes	Tetraodontidae	Chelonodon	C. patoca	2011-11-28 15:30:00	Kagoshima
968	Actinopterygii	Perciformes	Serranidae	Chelidoperca	C. pleurospila	2013-11-24	Kagoshima
969	Actinopterygii	Perciformes	Serranidae	Chelidoperca	C. pleurospila	2013-11-24	Kagoshima
970	Actinopterygii	Perciformes	Serranidae	Chelidoperca	C. pleurospila	2013-11-24	Kagoshima
27	Actinopterygii	Perciformes	Nemipteridae	Parascolopsis	P. eriomma	2013-11-24	Kagoshima
186	Actinopterygii	Perciformes	Mullidae	Parupeneus	P. spilurus	2013-11-24	Kagoshima
749	Actinopterygii	Aulopiformes	Synodontidae	Synodus	S. dermatogenys	2013-11-24	Kagoshima
171	Actinopterygii	Perciformes	Serranidae	Epinephelus	E. areolatus	2015-09-19	Kinkou Bay
451	Actinopterygii	Perciformes	Serranidae	Plectropomus	P. leoparadus	2015-10-25	Kinkou Bay
988	Actinopterygii	Perciformes	Sparidae	Pagrus	P. major	2015-10-25	Kinkou Bay
989	Actinopterygii	Perciformes	Sparidae	Pagrus	P. major	2015-10-25	Kinkou Bay
990	Actinopterygii	Perciformes	Sparidae	Pagrus	P. major	2015-10-25	Kinkou Bay
991	Actinopterygii	Perciformes	Sparidae	Pagrus	P. major	2015-10-25	Kinkou Bay
992	Actinopterygii	Perciformes	Sparidae	Pagrus	P. major	2015-10-25	Kinkou Bay
579	Actinopterygii	Perciformes	Serranidae	unknown	unknown	2015-10-25	Kinkou Bay
358	Actinopterygii	Perciformes	Terapontidae	Rhyncopelates	R. oxyrhynchus	2013-10-21	Kino River
1283	Actinopterygii	Perciformes	Gobiidae	Acanthogobius	A. flavimanus	2012-11-02	Kiso River
1281	Actinopterygii	Perciformes	Gobiidae	Acanthogobius	A. flavimanus	2012-11-09	Kiso River
1682	Actinopterygii	Perciformes	Gobiidae	Acanthogobius	A. flavimanus	2013-10-12	Kurose River
1683	Actinopterygii	Perciformes	Gobiidae	Acanthogobius	A. flavimanus	2013-10-12	Kurose River
1684	Actinopterygii	Perciformes	Gobiidae	Acanthogobius	A. flavimanus	2013-10-12	Kurose River
1685	Actinopterygii	Perciformes	Gobiidae	Acanthogobius	A. flavimanus	2013-10-12	Kurose River
1686	Actinopterygii	Perciformes	Gobiidae	Acanthogobius	A. flavimanus	2013-10-12	Kurose River
1687	Actinopterygii	Perciformes	Gobiidae	Acanthogobius	A. flavimanus	2013-10-12	Kurose River
1688	Actinopterygii	Perciformes	Gobiidae	Acanthogobius	A. flavimanus	2013-10-12	Kurose River
235	Actinopterygii	Perciformes	Sparidae	Acanthopagrus	A. latus	2013-10-12	Kurose River
1679	Actinopterygii	Perciformes	Lateolabracidae	Lateolabrax	L. japonicus	2013-10-12	Kurose River
1680	Actinopterygii	Perciformes	Lateolabracidae	Lateolabrax	L. japonicus	2013-10-12	Kurose River
1681	Actinopterygii	Perciformes	Lateolabracidae	Lateolabrax	L. japonicus	2013-10-12	Kurose River
859	Actinopterygii	Perciformes	Labridae	Parajulis	P. poecilopterus	2013-10-13	Kurose River
1689	Actinopterygii	Perciformes	Gobiidae	Acanthogobius	A. flavimanus	2013-11-23	Kurose River
1690	Actinopterygii	Perciformes	Gobiidae	Acanthogobius	A. flavimanus	2013-11-23	Kurose River
1691	Actinopterygii	Perciformes	Gobiidae	Acanthogobius	A. flavimanus	2013-11-23	Kurose River
1692	Actinopterygii	Perciformes	Gobiidae	Acanthogobius	A. flavimanus	2013-11-23	Kurose River
1693	Actinopterygii	Perciformes	Gobiidae	Acanthogobius	A. flavimanus	2013-11-23	Kurose River
1695	Actinopterygii	Perciformes	Gobiidae	Acanthogobius	A. flavimanus	2013-11-23	Kurose River
1696	Actinopterygii	Perciformes	Gobiidae	Acanthogobius	A. flavimanus	2013-11-23	Kurose River
1697	Actinopterygii	Perciformes	Gobiidae	Acanthogobius	A. flavimanus	2013-11-23	Kurose River
1698	Actinopterygii	Perciformes	Gobiidae	Acanthogobius	A. flavimanus	2013-11-23	Kurose River
237	Actinopterygii	Perciformes	Sparidae	Acanthopagrus	A. latus	2013-11-23	Kurose River
1694	Actinopterygii	Perciformes	Lateolabracidae	Lateolabrax	L. japonicus	2013-11-23	Kurose River
862	Actinopterygii	Tetraodontiformes	Tetraodontidae	Takifugu	T. niphobles	2013-11-23	Kurose River
1303	Actinopterygii	Perciformes	Gobiidae	Acanthogobius	A. flavimanus	2012-10-25	Muko River
1304	Actinopterygii	Perciformes	Gobiidae	Acanthogobius	A. flavimanus	2012-10-25	Muko River
1305	Actinopterygii	Perciformes	Gobiidae	Acanthogobius	A. flavimanus	2012-10-25	Muko River
1306	Actinopterygii	Perciformes	Gobiidae	Acanthogobius	A. flavimanus	2012-10-25	Muko River
1279	Actinopterygii	Perciformes	Gobiidae	Acanthogobius	A. flavimanus	2012-11-09	Nagara River
1280	Actinopterygii	Perciformes	Gobiidae	Acanthogobius	A. flavimanus	2012-11-09	Nagara River
1430	Actinopterygii	Perciformes	Gobiidae	Acanthogobius	A. flavimanus	2011-11-27 14:30:00	Natori River
1431	Actinopterygii	Perciformes	Gobiidae	Acanthogobius	A. flavimanus	2011-11-27 14:30:00	Natori River
1432	Actinopterygii	Perciformes	Gobiidae	Acanthogobius	A. flavimanus	2011-11-27 14:30:00	Natori River
1433	Actinopterygii	Perciformes	Gobiidae	Acanthogobius	A. flavimanus	2011-11-27 14:30:00	Natori River
1434	Actinopterygii	Perciformes	Gobiidae	Acanthogobius	A. flavimanus	2011-11-27 14:30:00	Natori River
1435	Actinopterygii	Perciformes	Gobiidae	Acanthogobius	A. flavimanus	2011-11-27 14:30:00	Natori River
1436	Actinopterygii	Perciformes	Gobiidae	Acanthogobius	A. flavimanus	2011-11-27 14:30:00	Natori River
1437	Actinopterygii	Perciformes	Gobiidae	Acanthogobius	A. flavimanus	2011-11-27 14:30:00	Natori River
1438	Actinopterygii	Perciformes	Gobiidae	Acanthogobius	A. flavimanus	2011-11-27 14:30:00	Natori River
1439	Actinopterygii	Perciformes	Gobiidae	Acanthogobius	A. flavimanus	2011-12-12 15:00:00	Natori River
1440	Actinopterygii	Perciformes	Gobiidae	Acanthogobius	A. flavimanus	2011-12-12 15:00:00	Natori River
1441	Actinopterygii	Perciformes	Gobiidae	Acanthogobius	A. flavimanus	2011-12-12 15:00:00	Natori River
1446	Actinopterygii	Perciformes	Gobiidae	Acanthogobius	A. flavimanus	2012-01-22 06:59:59	Natori River
1449	Actinopterygii	Perciformes	Gobiidae	Acanthogobius	A. flavimanus	2012-01-22 06:59:59	Natori River
1450	Actinopterygii	Perciformes	Gobiidae	Acanthogobius	A. flavimanus	2012-01-22 06:59:59	Natori River
1442	Actinopterygii	Perciformes	Gobiidae	Acanthogobius	A. flavimanus	2012-01-22 07:00:00	Natori River
1443	Actinopterygii	Perciformes	Gobiidae	Acanthogobius	A. flavimanus	2012-01-22 07:00:00	Natori River
1444	Actinopterygii	Perciformes	Gobiidae	Acanthogobius	A. flavimanus	2012-01-22 07:00:00	Natori River
1445	Actinopterygii	Perciformes	Gobiidae	Acanthogobius	A. flavimanus	2012-01-22 07:00:00	Natori River
1447	Actinopterygii	Perciformes	Gobiidae	Acanthogobius	A. flavimanus	2012-01-22 07:00:00	Natori River
1448	Actinopterygii	Perciformes	Gobiidae	Acanthogobius	A. flavimanus	2012-01-22 07:00:00	Natori River
1499	Actinopterygii	Perciformes	Gobiidae	Acanthogobius	A. flavimanus	2012-01-22 07:00:00	Natori River
1049	Actinopterygii	Perciformes	Gobiidae	Acanthogobius	A. flavimanus	2012-07-19	Natori River
1050	Actinopterygii	Perciformes	Gobiidae	Acanthogobius	A. flavimanus	2012-07-19	Natori River
1051	Actinopterygii	Perciformes	Gobiidae	Acanthogobius	A. flavimanus	2012-07-19	Natori River
1451	Actinopterygii	Perciformes	Gobiidae	Acanthogobius	A. flavimanus	2012-07-19	Natori River
1052	Actinopterygii	Perciformes	Gobiidae	Acanthogobius	A. flavimanus	2012-09-17	Natori River
1053	Actinopterygii	Perciformes	Gobiidae	Acanthogobius	A. flavimanus	2012-09-17	Natori River
1054	Actinopterygii	Perciformes	Gobiidae	Acanthogobius	A. flavimanus	2012-09-17	Natori River
1055	Actinopterygii	Perciformes	Gobiidae	Acanthogobius	A. flavimanus	2012-09-17	Natori River
1056	Actinopterygii	Perciformes	Gobiidae	Acanthogobius	A. flavimanus	2012-09-17	Natori River
1452	Actinopterygii	Perciformes	Gobiidae	Acanthogobius	A. flavimanus	2012-09-17	Natori River
1453	Actinopterygii	Perciformes	Gobiidae	Acanthogobius	A. flavimanus	2012-09-17	Natori River
1454	Actinopterygii	Perciformes	Gobiidae	Acanthogobius	A. flavimanus	2012-09-17	Natori River
1455	Actinopterygii	Perciformes	Gobiidae	Acanthogobius	A. flavimanus	2012-09-17	Natori River
1456	Actinopterygii	Perciformes	Gobiidae	Acanthogobius	A. flavimanus	2012-09-17	Natori River
1457	Actinopterygii	Perciformes	Gobiidae	Acanthogobius	A. flavimanus	2012-09-17	Natori River
1135	Actinopterygii	Perciformes	Gobiidae	Acanthogobius	A. flavimanus	2012-10-10 15:00:00	Natori River
1458	Actinopterygii	Perciformes	Gobiidae	Acanthogobius	A. flavimanus	2012-10-10 15:00:00	Natori River
1459	Actinopterygii	Perciformes	Gobiidae	Acanthogobius	A. flavimanus	2012-10-10 15:00:00	Natori River
1460	Actinopterygii	Perciformes	Gobiidae	Acanthogobius	A. flavimanus	2012-10-10 15:00:00	Natori River
1461	Actinopterygii	Perciformes	Gobiidae	Acanthogobius	A. flavimanus	2012-10-10 15:00:00	Natori River
1462	Actinopterygii	Perciformes	Gobiidae	Acanthogobius	A. flavimanus	2012-10-10 15:00:00	Natori River
1463	Actinopterygii	Perciformes	Gobiidae	Acanthogobius	A. flavimanus	2012-10-10 15:00:00	Natori River
1464	Actinopterygii	Perciformes	Gobiidae	Acanthogobius	A. flavimanus	2012-10-10 15:00:00	Natori River
1465	Actinopterygii	Perciformes	Gobiidae	Acanthogobius	A. flavimanus	2012-10-10 15:00:00	Natori River
1466	Actinopterygii	Perciformes	Gobiidae	Acanthogobius	A. flavimanus	2012-10-10 15:00:00	Natori River
1467	Actinopterygii	Perciformes	Gobiidae	Acanthogobius	A. flavimanus	2012-10-10 15:00:00	Natori River
1468	Actinopterygii	Perciformes	Gobiidae	Acanthogobius	A. flavimanus	2012-10-10 15:00:00	Natori River
1469	Actinopterygii	Perciformes	Gobiidae	Acanthogobius	A. flavimanus	2012-10-10 15:00:00	Natori River
1470	Actinopterygii	Perciformes	Gobiidae	Acanthogobius	A. flavimanus	2012-10-10 15:00:00	Natori River
1471	Actinopterygii	Perciformes	Gobiidae	Acanthogobius	A. flavimanus	2012-10-10 15:00:00	Natori River
1472	Actinopterygii	Perciformes	Gobiidae	Acanthogobius	A. flavimanus	2012-10-10 15:00:00	Natori River
1553	Actinopterygii	Perciformes	Gobiidae	Acanthogobius	A. flavimanus	2012-10-10 15:00:00	Natori River
1554	Actinopterygii	Perciformes	Gobiidae	Acanthogobius	A. flavimanus	2012-10-10 15:00:00	Natori River
1136	Actinopterygii	Perciformes	Gobiidae	Acanthogobius	A. flavimanus	2012-10-10 16:30:00	Natori River
1137	Actinopterygii	Perciformes	Gobiidae	Acanthogobius	A. flavimanus	2012-10-10 16:30:00	Natori River
1138	Actinopterygii	Perciformes	Gobiidae	Acanthogobius	A. flavimanus	2012-10-10 16:30:00	Natori River
1139	Actinopterygii	Perciformes	Gobiidae	Acanthogobius	A. flavimanus	2012-10-10 16:30:00	Natori River
1140	Actinopterygii	Perciformes	Gobiidae	Acanthogobius	A. flavimanus	2012-11-01	Natori River
1141	Actinopterygii	Perciformes	Gobiidae	Acanthogobius	A. flavimanus	2012-11-01	Natori River
1142	Actinopterygii	Perciformes	Gobiidae	Acanthogobius	A. flavimanus	2012-11-01	Natori River
1143	Actinopterygii	Perciformes	Gobiidae	Acanthogobius	A. flavimanus	2012-11-01	Natori River
1144	Actinopterygii	Perciformes	Gobiidae	Acanthogobius	A. flavimanus	2012-11-01	Natori River
1475	Actinopterygii	Perciformes	Gobiidae	Acanthogobius	A. flavimanus	2012-11-01	Natori River
1476	Actinopterygii	Perciformes	Gobiidae	Acanthogobius	A. flavimanus	2012-11-01	Natori River
1477	Actinopterygii	Perciformes	Gobiidae	Acanthogobius	A. flavimanus	2012-11-01	Natori River
1478	Actinopterygii	Perciformes	Gobiidae	Acanthogobius	A. flavimanus	2012-11-01	Natori River
1479	Actinopterygii	Perciformes	Gobiidae	Acanthogobius	A. flavimanus	2012-11-01	Natori River
1480	Actinopterygii	Perciformes	Gobiidae	Acanthogobius	A. flavimanus	2012-11-01	Natori River
1481	Actinopterygii	Perciformes	Gobiidae	Acanthogobius	A. flavimanus	2012-11-01	Natori River
1482	Actinopterygii	Perciformes	Gobiidae	Acanthogobius	A. flavimanus	2012-11-01	Natori River
1483	Actinopterygii	Perciformes	Gobiidae	Acanthogobius	A. flavimanus	2012-11-01	Natori River
1484	Actinopterygii	Perciformes	Gobiidae	Acanthogobius	A. flavimanus	2012-11-01	Natori River
1485	Actinopterygii	Perciformes	Gobiidae	Acanthogobius	A. flavimanus	2012-11-01	Natori River
1486	Actinopterygii	Perciformes	Gobiidae	Acanthogobius	A. flavimanus	2012-11-01	Natori River
1487	Actinopterygii	Perciformes	Gobiidae	Acanthogobius	A. flavimanus	2012-11-01	Natori River
1488	Actinopterygii	Perciformes	Gobiidae	Acanthogobius	A. flavimanus	2012-11-01	Natori River
1489	Actinopterygii	Perciformes	Gobiidae	Acanthogobius	A. flavimanus	2012-11-01	Natori River
1490	Actinopterygii	Perciformes	Gobiidae	Acanthogobius	A. flavimanus	2012-11-01	Natori River
1491	Actinopterygii	Perciformes	Gobiidae	Acanthogobius	A. flavimanus	2012-11-01	Natori River
1492	Actinopterygii	Perciformes	Gobiidae	Acanthogobius	A. flavimanus	2012-11-01	Natori River
282	Actinopterygii	Perciformes	Sparidae	Acanthopagrus	A. schlegelii	2012-11-01	Natori River
284	Actinopterygii	Perciformes	Sparidae	Acanthopagrus	A. schlegelii	2012-11-01	Natori River
285	Actinopterygii	Perciformes	Sparidae	Acanthopagrus	A. schlegelii	2012-11-01	Natori River
286	Actinopterygii	Perciformes	Sparidae	Acanthopagrus	A. schlegelii	2012-11-01	Natori River
687	Actinopterygii	Pleuronectiformes	Pleuronectidae	Pseudopleuronectes	P. herzensteini	2012-11-01	Natori River
1145	Actinopterygii	Perciformes	Gobiidae	Acanthogobius	A. flavimanus	2012-12-08	Natori River
1146	Actinopterygii	Perciformes	Gobiidae	Acanthogobius	A. flavimanus	2012-12-08	Natori River
1147	Actinopterygii	Perciformes	Gobiidae	Acanthogobius	A. flavimanus	2012-12-08	Natori River
1148	Actinopterygii	Perciformes	Gobiidae	Acanthogobius	A. flavimanus	2012-12-08	Natori River
1149	Actinopterygii	Perciformes	Gobiidae	Acanthogobius	A. flavimanus	2012-12-08	Natori River
1493	Actinopterygii	Perciformes	Gobiidae	Acanthogobius	A. flavimanus	2012-12-08	Natori River
1773	Actinopterygii	Perciformes	Gobiidae	Acanthogobius	A. flavimanus	2013-08-10	Natori River
1774	Actinopterygii	Perciformes	Gobiidae	Acanthogobius	A. flavimanus	2013-08-10	Natori River
1775	Actinopterygii	Perciformes	Gobiidae	Acanthogobius	A. flavimanus	2013-08-10	Natori River
1776	Actinopterygii	Perciformes	Gobiidae	Acanthogobius	A. flavimanus	2013-08-10	Natori River
1777	Actinopterygii	Perciformes	Gobiidae	Acanthogobius	A. flavimanus	2013-08-10	Natori River
1778	Actinopterygii	Perciformes	Gobiidae	Acanthogobius	A. flavimanus	2013-08-10	Natori River
1779	Actinopterygii	Perciformes	Gobiidae	Acanthogobius	A. flavimanus	2013-08-10	Natori River
1780	Actinopterygii	Perciformes	Gobiidae	Acanthogobius	A. flavimanus	2013-08-10	Natori River
1781	Actinopterygii	Perciformes	Gobiidae	Acanthogobius	A. flavimanus	2013-11-30	Natori River
1782	Actinopterygii	Perciformes	Gobiidae	Acanthogobius	A. flavimanus	2013-11-30	Natori River
1783	Actinopterygii	Perciformes	Gobiidae	Acanthogobius	A. flavimanus	2013-11-30	Natori River
208	Actinopterygii	Perciformes	Microcanthidae	Microcanthus	M. strigatus	2011-11-27	Okinawa
627	Actinopterygii	Perciformes	Sparidae	Rhabdosargus	R. sarba	2011-11-29	Okinawa
628	Actinopterygii	Perciformes	Sparidae	Rhabdosargus	R. sarba	2011-11-29	Okinawa
323	Actinopterygii	Perciformes	Terapontidae	Terapon	T. jarbua	2011-11-29	Okinawa
361	Actinopterygii	Tetraodontiformes	Tetraodontidae	Canthigaster	C. valentini	2012-03-02 14:00:00	Okinawa
617	Actinopterygii	Perciformes	Pomacentridae	Neoglyphidodon	N. nigroris	2012-03-02 14:00:00	Okinawa
618	Actinopterygii	Perciformes	Pomacentridae	Neoglyphidodon	N. nigroris	2012-03-02 14:00:00	Okinawa
562	Actinopterygii	Perciformes	Pomacentridae	Pomacentrus	P. amboinensis	2012-03-02 14:00:00	Okinawa
480	Actinopterygii	Perciformes	Pomacentridae	Pomacentrus	P. taeniometopon	2012-03-02 14:00:00	Okinawa
481	Actinopterygii	Perciformes	Pomacentridae	Pomacentrus	P. taeniometopon	2012-03-02 14:00:00	Okinawa
482	Actinopterygii	Perciformes	Pomacentridae	Pomacentrus	P. taeniometopon	2012-03-02 14:00:00	Okinawa
750	Actinopterygii	Perciformes	Pomacentridae	Pomacentrus	Pomacentrus sp.	2012-03-02 14:00:00	Okinawa
612	Actinopterygii	Perciformes	Nemipteridae	Scolopsis	S. affinis	2012-03-03 09:20:00	Okinawa
752	Actinopterygii	Perciformes	Gerreidae	Gerres	G. oyena	2012-03-03 15:00:00	Okinawa
9	Actinopterygii	Perciformes	Scaridae	Scarus	S. ovifrons	2012-03-03 15:00:00	Okinawa
10	Actinopterygii	Perciformes	Scaridae	Scarus	S. ovifrons	2012-03-03 15:00:00	Okinawa
753	Actinopterygii	Perciformes	Sparidae	Acanthopagrus	A. sivicolus	2012-03-04 10:00:00	Okinawa
553	Actinopterygii	Perciformes	Cichlidae	Oreochromis	O. niloticus	2012-03-04 10:00:00	Okinawa
560	Actinopterygii	Perciformes	Lutjanidae	Lutjanus	L. fulviflamma	2012-03-04 12:00:00	Okinawa
561	Actinopterygii	Perciformes	Lutjanidae	Lutjanus	L. fulviflamma	2012-03-04 12:00:00	Okinawa
551	Actinopterygii	Perciformes	Cichlidae	Oreochromis	O. niloticus	2012-03-04 12:00:00	Okinawa
751	Actinopterygii	Perciformes	Gerreidae	Gerres	G. oyena	2012-03-05 11:30:00	Okinawa
167	Actinopterygii	Perciformes	Apogonidae	Ostorhinchus	O. doederleini	2012-03-05 11:30:00	Okinawa
168	Actinopterygii	Perciformes	Apogonidae	Ostorhinchus	O. doederleini	2012-03-05 11:30:00	Okinawa
552	Actinopterygii	Perciformes	Cichlidae	Oreochromis	O. niloticus	2012-03-05 11:30:00	Okinawa
630	Actinopterygii	Perciformes	Sparidae	Rhabdosargus	R. sarba	2012-03-05 11:30:00	Okinawa
631	Actinopterygii	Perciformes	Sparidae	Rhabdosargus	R. sarba	2012-03-05 11:30:00	Okinawa
483	Actinopterygii	Perciformes	Serranidae	Epinephelus	E. melanostigma	2012-06-24 16:00:00	Okinawa
100	Actinopterygii	Perciformes	Lethrinidae	Lethrinus	L. atkinsoni	2012-06-25 11:00:00	Okinawa
101	Actinopterygii	Perciformes	Lethrinidae	Lethrinus	L. atkinsoni	2012-06-25 11:00:00	Okinawa
786	Actinopterygii	Perciformes	Apogonidae	Apogonichthyoides	A. cathetogramma	2012-06-26 11:00:00	Okinawa
787	Actinopterygii	Perciformes	Apogonidae	Apogonichthyoides	A. cathetogramma	2012-06-26 11:00:00	Okinawa
788	Actinopterygii	Perciformes	Apogonidae	Apogonichthyoides	A. cathetogramma	2012-06-26 11:00:00	Okinawa
527	Actinopterygii	Perciformes	Apogonidae	Apogon	A. lineatus	2012-06-26 11:00:00	Okinawa
528	Actinopterygii	Perciformes	Apogonidae	Apogon	A. lineatus	2012-06-26 11:00:00	Okinawa
918	Actinopterygii	Perciformes	Apogonidae	Apogon	A. lineatus	2012-06-26 11:00:00	Okinawa
919	Actinopterygii	Perciformes	Apogonidae	Apogon	A. lineatus	2012-06-26 11:00:00	Okinawa
920	Actinopterygii	Perciformes	Apogonidae	Apogon	A. lineatus	2012-06-26 11:00:00	Okinawa
588	Actinopterygii	Perciformes	Lethrinidae	Lethrinus	L. nebulosus	2012-06-26 11:00:00	Okinawa
529	Actinopterygii	Perciformes	Apogonidae	unknown	unknown	2012-06-26 11:00:00	Okinawa
530	Actinopterygii	Perciformes	Apogonidae	unknown	unknown	2012-06-26 11:00:00	Okinawa
531	Actinopterygii	Perciformes	Apogonidae	unknown	unknown	2012-06-26 11:00:00	Okinawa
532	Actinopterygii	Perciformes	Apogonidae	unknown	unknown	2012-06-26 11:00:00	Okinawa
533	Actinopterygii	Perciformes	Apogonidae	unknown	unknown	2012-06-26 11:00:00	Okinawa
534	Actinopterygii	Perciformes	Apogonidae	unknown	unknown	2012-06-26 11:00:00	Okinawa
258	Actinopterygii	Perciformes	Pomacentridae	Amphiprion	A. clarkii	2012-10-05	Okinawa
267	Actinopterygii	Perciformes	Labridae	Choerodon	C. jordani	2012-10-05	Okinawa
268	Actinopterygii	Perciformes	Labridae	Choerodon	C. jordani	2012-10-05	Okinawa
620	Actinopterygii	Perciformes	Lethrinidae	Lethrinus	L. haematopterus	2012-10-05	Okinawa
584	Actinopterygii	Perciformes	Labridae	Oxycheilinus	O. celebicus	2012-10-05	Okinawa
585	Actinopterygii	Perciformes	Labridae	Oxycheilinus	O. celebicus	2012-10-05	Okinawa
586	Actinopterygii	Perciformes	Labridae	Oxycheilinus	O. celebicus	2012-10-05	Okinawa
587	Actinopterygii	Perciformes	Labridae	Oxycheilinus	O. celebicus	2012-10-05	Okinawa
598	Actinopterygii	Perciformes	Labridae	Oxycheilinus	O. unifasciatus	2012-10-05	Okinawa
599	Actinopterygii	Perciformes	Labridae	Oxycheilinus	O. unifasciatus	2012-10-05	Okinawa
600	Actinopterygii	Perciformes	Labridae	Oxycheilinus	O. unifasciatus	2012-10-05	Okinawa
774	Actinopterygii	Perciformes	Nemipteridae	Pentapodus	P. aureofasciatus	2012-10-05	Okinawa
775	Actinopterygii	Perciformes	Nemipteridae	Pentapodus	P. aureofasciatus	2012-10-05	Okinawa
776	Actinopterygii	Perciformes	Nemipteridae	Pentapodus	P. aureofasciatus	2012-10-05	Okinawa
1021	Actinopterygii	Perciformes	Nemipteridae	Pentapodus	P. aureofasciatus	2012-10-05	Okinawa
1022	Actinopterygii	Perciformes	Nemipteridae	Pentapodus	P. aureofasciatus	2012-10-05	Okinawa
192	Actinopterygii	Perciformes	Mullidae	Parupeneus	P. multifasciatus	2012-10-05	Okinawa
193	Actinopterygii	Perciformes	Mullidae	Parupeneus	P. multifasciatus	2012-10-05	Okinawa
194	Actinopterygii	Perciformes	Mullidae	Parupeneus	P. multifasciatus	2012-10-05	Okinawa
190	Actinopterygii	Perciformes	Pinguipedidae	Parapercis	P. pacifica	2012-10-05	Okinawa
191	Actinopterygii	Perciformes	Pinguipedidae	Parapercis	P. pacifica	2012-10-05	Okinawa
762	Actinopterygii	Tetraodontiformes	Balistidae	Sufflamen	S. bursa	2012-10-05	Okinawa
763	Actinopterygii	Tetraodontiformes	Balistidae	Sufflamen	S. bursa	2012-10-05	Okinawa
595	Actinopterygii	Aulopiformes	Synodontidae	Synodus	S. variegatus	2012-10-05	Okinawa
256	Actinopterygii	Tetraodontiformes	Balistidae	Balistapus	B. undulatus	2013-07-28	Okinawa
257	Actinopterygii	Tetraodontiformes	Balistidae	Balistapus	B. undulatus	2013-07-28	Okinawa
556	Actinopterygii	Perciformes	Carangidae	Carangoides	C. orthogrammus	2013-07-28	Okinawa
557	Actinopterygii	Perciformes	Serranidae	Cephalopholis	C. urodeta	2013-07-28	Okinawa
558	Actinopterygii	Perciformes	Serranidae	Cephalopholis	C. urodeta	2013-07-28	Okinawa
559	Actinopterygii	Perciformes	Serranidae	Cephalopholis	C. urodeta	2013-07-28	Okinawa
805	Actinopterygii	Perciformes	Serranidae	Epinephelus	E. fasciatus	2013-07-28	Okinawa
806	Actinopterygii	Perciformes	Serranidae	Epinephelus	E. fasciatus	2013-07-28	Okinawa
382	Actinopterygii	Perciformes	Serranidae	Epinephelus	E. maculatus	2013-07-28	Okinawa
310	Actinopterygii	Tetraodontiformes	Balistidae	Melichthys	M. vidua	2013-07-28	Okinawa
311	Actinopterygii	Tetraodontiformes	Balistidae	Melichthys	M. vidua	2013-07-28	Okinawa
785	Actinopterygii	Perciformes	Labridae	Thalassoma	T. lutescens	2013-07-28	Okinawa
195	Actinopterygii	Perciformes	Serranidae	Variola	V. albimarginata	2013-07-28	Okinawa
196	Actinopterygii	Perciformes	Serranidae	Variola	V. albimarginata	2013-07-28	Okinawa
446	Actinopterygii	Perciformes	Serranidae	Plectropomus	P. leoparadus	2013-08-10	Okinawa
621	Actinopterygii	Perciformes	Lethrinidae	Lethrinus	L. haematopterus	2014-05-30	Okinawa
622	Actinopterygii	Perciformes	Lethrinidae	Lethrinus	L. haematopterus	2014-05-30	Okinawa
156	Actinopterygii	Perciformes	Mullidae	Parupeneus	P. chrysopleuron	2014-05-30	Okinawa
157	Actinopterygii	Perciformes	Mullidae	Parupeneus	P. chrysopleuron	2014-05-30	Okinawa
494	Actinopterygii	Perciformes	Labridae	Bodianus	B. perditio	2015-04-18	Okinawa
378	Actinopterygii	Perciformes	Lethrinidae	Gymnocranius	G. euanus	2015-04-18	Okinawa
379	Actinopterygii	Perciformes	Lethrinidae	Gymnocranius	G. euanus	2015-04-18	Okinawa
380	Actinopterygii	Perciformes	Lethrinidae	Gymnocranius	G. euanus	2015-04-18	Okinawa
590	Actinopterygii	Perciformes	Serranidae	Variola	V. louti	2015-04-18	Okinawa
244	Actinopterygii	Perciformes	Carangidae	Caranx	C. sexfasciatus	2015-06-05	Okinawa
172	Actinopterygii	Perciformes	Serranidae	Epinephelus	E. areolatus	2015-06-05	Okinawa
103	Actinopterygii	Perciformes	Gerreidae	Gerres	G. filamentosus	2015-06-05	Okinawa
104	Actinopterygii	Perciformes	Gerreidae	Gerres	G. filamentosus	2015-06-05	Okinawa
105	Actinopterygii	Perciformes	Gerreidae	Gerres	G. filamentosus	2015-06-05	Okinawa
484	Actinopterygii	Perciformes	Leiognathidae	Leiognathus	L. equulus	2015-06-05	Okinawa
495	Actinopterygii	Perciformes	Lutjanidae	Lutjanus	L. vitta	2015-06-05	Okinawa
496	Actinopterygii	Perciformes	Lutjanidae	Lutjanus	L. vitta	2015-06-05	Okinawa
497	Actinopterygii	Perciformes	Lutjanidae	Lutjanus	L. vitta	2015-06-05	Okinawa
159	Actinopterygii	Beryciformes	Holocentridae	Myripristis	M. botche	2015-06-05	Okinawa
170	Actinopterygii	Perciformes	Acropomatidae	Malakichthys	M. griseus	2015-06-05	Okinawa
596	Actinopterygii	Perciformes	Nemipteridae	Scolopsis	S. monogramma	2015-06-05	Okinawa
597	Actinopterygii	Perciformes	Nemipteridae	Scolopsis	S. monogramma	2015-06-05	Okinawa
145	Actinopterygii	Scorpaeniformes	Sebastidae	Sebastes	S. thompsoni	2015-06-05	Okinawa
146	Actinopterygii	Scorpaeniformes	Sebastidae	Sebastes	S. thompsoni	2015-06-05	Okinawa
147	Actinopterygii	Scorpaeniformes	Sebastidae	Sebastes	S. thompsoni	2015-06-05	Okinawa
148	Actinopterygii	Scorpaeniformes	Sebastidae	Sebastes	S. thompsoni	2015-06-05	Okinawa
149	Actinopterygii	Scorpaeniformes	Sebastidae	Sebastes	S. thompsoni	2015-06-05	Okinawa
150	Actinopterygii	Scorpaeniformes	Sebastidae	Sebastes	S. thompsoni	2015-06-05	Okinawa
151	Actinopterygii	Scorpaeniformes	Sebastidae	Sebastes	S. thompsoni	2015-06-05	Okinawa
777	Actinopterygii	Perciformes	Labridae	Cheilinus	C. fasciatus	2015-11-10	Okinawa
754	Actinopterygii	Perciformes	Apogonidae	Ostorhinchus	O. nigrofasciatus	2015-11-10	Okinawa
755	Actinopterygii	Perciformes	Apogonidae	Ostorhinchus	O. nigrofasciatus	2015-11-10	Okinawa
290	Actinopterygii	Perciformes	Apogonidae	Ostorhinchus	O. notatus	2015-11-10	Okinawa
291	Actinopterygii	Perciformes	Apogonidae	Ostorhinchus	O. notatus	2015-11-10	Okinawa
292	Actinopterygii	Perciformes	Apogonidae	Ostorhinchus	O. notatus	2015-11-10	Okinawa
573	Actinopterygii	Perciformes	Pomacentridae	Pomacentrus	P. moluccensis	2015-11-10	Okinawa
260	Actinopterygii	Beryciformes	Holocentridae	Sargocentron	S. caudimaculatum	2015-11-10	Okinawa
261	Actinopterygii	Beryciformes	Holocentridae	Sargocentron	S. caudimaculatum	2015-11-10	Okinawa
71	Actinopterygii	Beryciformes	Holocentridae	Sargocentron	S. rubrum	2015-11-10	Okinawa
72	Actinopterygii	Beryciformes	Holocentridae	Sargocentron	S. rubrum	2015-11-10	Okinawa
73	Actinopterygii	Beryciformes	Holocentridae	Sargocentron	S. rubrum	2015-11-10	Okinawa
74	Actinopterygii	Beryciformes	Holocentridae	Sargocentron	S. rubrum	2015-11-10	Okinawa
75	Actinopterygii	Beryciformes	Holocentridae	Sargocentron	S. rubrum	2015-11-10	Okinawa
76	Actinopterygii	Beryciformes	Holocentridae	Sargocentron	S. rubrum	2015-11-10	Okinawa
77	Actinopterygii	Beryciformes	Holocentridae	Sargocentron	S. rubrum	2015-11-10	Okinawa
78	Actinopterygii	Beryciformes	Holocentridae	Sargocentron	S. rubrum	2015-11-10	Okinawa
764	Actinopterygii	Perciformes	Labridae	Halichoeres	H. melanochir	2015-11-15	Okinawa
766	Actinopterygii	Perciformes	Pseudochromidae	Labracinus	L. cyclophthalmus	2015-11-15	Okinawa
767	Actinopterygii	Perciformes	Pseudochromidae	Labracinus	L. cyclophthalmus	2015-11-15	Okinawa
1008	Actinopterygii	Perciformes	Pseudochromidae	Labracinus	L. cyclophthalmus	2015-11-15	Okinawa
616	Actinopterygii	Perciformes	Lutjanidae	Lutjanus	L. gibbus	2015-11-15	Okinawa
490	Actinopterygii	Anguilliformes	Ophichthidae	Ophisurus	O. macrurhynchos	2015-11-15	Okinawa
944	Actinopterygii	Perciformes	Chaetodontidae	Heniochus	H. acuminatus	2016-02-12	Okinawa
945	Actinopterygii	Perciformes	Chaetodontidae	Heniochus	H. acuminatus	2016-02-12	Okinawa
999	Actinopterygii	Perciformes	Apogonidae	Pristicon	P. trimaculatus	2016-06-23	Okinawa
1000	Actinopterygii	Perciformes	Apogonidae	Pristicon	P. trimaculatus	2016-06-23	Okinawa
1001	Actinopterygii	Perciformes	Apogonidae	Pristicon	P. trimaculatus	2016-06-23	Okinawa
868	Actinopterygii	Tetraodontiformes	Balistidae	Balistapus	B. undulatus	2016-06-25	Okinawa
1026	Actinopterygii	Perciformes	Caesionidae	Caesio	C. cuning	2016-06-25	Okinawa
1027	Actinopterygii	Perciformes	Caesionidae	Caesio	C. cuning	2016-06-25	Okinawa
1028	Actinopterygii	Perciformes	Caesionidae	Caesio	C. cuning	2016-06-25	Okinawa
817	Actinopterygii	Perciformes	Lethrinidae	Lethrinus	L. atkinsoni	2016-06-25	Okinawa
1009	Actinopterygii	Perciformes	Pseudochromidae	Labracinus	L. cyclophthalmus	2016-06-25	Okinawa
963	Actinopterygii	Perciformes	Lethrinidae	Lethrinus	L. rubrioperculatus	2016-06-25	Okinawa
964	Actinopterygii	Perciformes	Lethrinidae	Lethrinus	L. rubrioperculatus	2016-06-25	Okinawa
965	Actinopterygii	Perciformes	Lethrinidae	Lethrinus	L. rubrioperculatus	2016-06-25	Okinawa
966	Actinopterygii	Perciformes	Lethrinidae	Lethrinus	L. rubrioperculatus	2016-06-25	Okinawa
967	Actinopterygii	Perciformes	Lethrinidae	Lethrinus	L. rubrioperculatus	2016-06-25	Okinawa
873	Actinopterygii	Tetraodontiformes	Balistidae	Melichthys	M. vidua	2016-06-25	Okinawa
898	Actinopterygii	Perciformes	Caesionidae	Pterocaesio	P. digramma	2016-06-25	Okinawa
899	Actinopterygii	Perciformes	Caesionidae	Pterocaesio	P. digramma	2016-06-25	Okinawa
900	Actinopterygii	Perciformes	Caesionidae	Pterocaesio	P. digramma	2016-06-25	Okinawa
901	Actinopterygii	Perciformes	Caesionidae	Pterocaesio	P. digramma	2016-06-25	Okinawa
902	Actinopterygii	Perciformes	Caesionidae	Pterocaesio	P. digramma	2016-06-25	Okinawa
840	Actinopterygii	Perciformes	Serranidae	Variola	V. albimarginata	2016-06-25	Okinawa
846	Actinopterygii	Perciformes	Pomacentridae	Abudefduf	A. vaigiensis	2016-10-31	Okinawa
847	Actinopterygii	Perciformes	Pomacentridae	Abudefduf	A. vaigiensis	2016-10-31	Okinawa
895	Actinopterygii	Perciformes	Pomacentridae	Chromis	C. notata	2016-10-31	Okinawa
896	Actinopterygii	Perciformes	Pomacentridae	Chromis	C. notata	2016-10-31	Okinawa
897	Actinopterygii	Perciformes	Pomacentridae	Chromis	C. notata	2016-10-31	Okinawa
1010	Actinopterygii	Perciformes	Pseudochromidae	Labracinus	L. cyclophthalmus	2016-10-31	Okinawa
943	Actinopterygii	Perciformes	Chaetodontidae	Heniochus	H. acuminatus	2016-11-01	Okinawa
929	Actinopterygii	Perciformes	Serranidae	Epinephelus	E. ongus	2017-01-28	Okinawa
930	Actinopterygii	Perciformes	Serranidae	Epinephelus	E. ongus	2017-01-28	Okinawa
931	Actinopterygii	Perciformes	Serranidae	Epinephelus	E. ongus	2017-01-28	Okinawa
468	Actinopterygii	Perciformes	Serranidae	Plectropomus	P. leoparadus	2017-01-28	Okinawa
472	Actinopterygii	Perciformes	Serranidae	Plectropomus	P. leoparadus	2017-01-28	Okinawa
693	Actinopterygii	Perciformes	Scombridae	Thunnus	T. orientalis	2017-01-28	Okinawa
694	Actinopterygii	Perciformes	Scombridae	Thunnus	T. orientalis	2017-01-28	Okinawa
695	Actinopterygii	Perciformes	Scombridae	Thunnus	T. orientalis	2017-01-28	Okinawa
696	Actinopterygii	Perciformes	Scombridae	Thunnus	T. orientalis	2017-01-28	Okinawa
697	Actinopterygii	Perciformes	Scombridae	Thunnus	T. orientalis	2017-01-28	Okinawa
698	Actinopterygii	Perciformes	Scombridae	Thunnus	T. orientalis	2017-01-28	Okinawa
470	Actinopterygii	Perciformes	Serranidae	Plectropomus	P. leoparadus	2017-04-08	Okinawa
469	Actinopterygii	Perciformes	Serranidae	Plectropomus	P. leoparadus	2017-06-18	Okinawa
699	Actinopterygii	Perciformes	Scombridae	Thunnus	T. orientalis	2017-06-18	Okinawa
432	Actinopterygii	Perciformes	Serranidae	Plectropomus	P. leoparadus	2017-10-15	Okinawa
107	Actinopterygii	Perciformes	Gerreidae	Gerres	G. filamentosus	2012-06-16	Oosaka Bay
108	Actinopterygii	Perciformes	Gerreidae	Gerres	G. filamentosus	2012-06-16	Oosaka Bay
109	Actinopterygii	Perciformes	Gerreidae	Gerres	G. filamentosus	2012-06-16	Oosaka Bay
110	Actinopterygii	Perciformes	Gerreidae	Gerres	G. filamentosus	2012-06-16	Oosaka Bay
111	Actinopterygii	Perciformes	Gerreidae	Gerres	G. filamentosus	2012-06-16	Oosaka Bay
115	Actinopterygii	Perciformes	Gerreidae	Gerres	G. filamentosus	2012-06-16	Oosaka Bay
120	Actinopterygii	Perciformes	Gerreidae	Gerres	G. filamentosus	2012-06-16	Oosaka Bay
112	Actinopterygii	Perciformes	Gerreidae	Gerres	G. filamentosus	2012-06-17	Oosaka Bay
113	Actinopterygii	Perciformes	Gerreidae	Gerres	G. filamentosus	2012-06-17	Oosaka Bay
114	Actinopterygii	Perciformes	Gerreidae	Gerres	G. filamentosus	2012-06-17	Oosaka Bay
116	Actinopterygii	Perciformes	Gerreidae	Gerres	G. filamentosus	2012-06-17	Oosaka Bay
117	Actinopterygii	Perciformes	Gerreidae	Gerres	G. filamentosus	2012-06-17	Oosaka Bay
118	Actinopterygii	Perciformes	Gerreidae	Gerres	G. filamentosus	2012-06-17	Oosaka Bay
119	Actinopterygii	Perciformes	Gerreidae	Gerres	G. filamentosus	2012-06-17	Oosaka Bay
121	Actinopterygii	Perciformes	Gerreidae	Gerres	G. filamentosus	2012-06-17	Oosaka Bay
668	Actinopterygii	Perciformes	Labridae	Halichoeres	H. tenuispinis	2012-06-17	Oosaka Bay
646	Actinopterygii	Perciformes	Labridae	Pseudolabrus	P. sieboldi	2012-06-17	Oosaka Bay
647	Actinopterygii	Perciformes	Labridae	Pseudolabrus	P. sieboldi	2012-06-17	Oosaka Bay
1	Actinopterygii	Perciformes	Siganidae	Siganus	S. fuscescens	2012-06-17	Oosaka Bay
716	Actinopterygii	Perciformes	Scombridae	Scomber	S. japonicus	2012-06-17	Oosaka Bay
632	Actinopterygii	Perciformes	Labridae	unknown	unknown	2012-06-17	Oosaka Bay
633	Actinopterygii	Perciformes	Labridae	unknown	unknown	2012-06-17	Oosaka Bay
634	Actinopterygii	Perciformes	Labridae	unknown	unknown	2012-06-17	Oosaka Bay
635	Actinopterygii	Perciformes	Labridae	unknown	unknown	2012-06-17	Oosaka Bay
1664	Actinopterygii	Perciformes	Gobiidae	Acanthogobius	A. flavimanus	2013-09-20	Oota River
1665	Actinopterygii	Perciformes	Gobiidae	Acanthogobius	A. flavimanus	2013-09-20	Oota River
1666	Actinopterygii	Perciformes	Gobiidae	Acanthogobius	A. flavimanus	2013-09-20	Oota River
1667	Actinopterygii	Perciformes	Gobiidae	Acanthogobius	A. flavimanus	2013-09-20	Oota River
1668	Actinopterygii	Perciformes	Gobiidae	Acanthogobius	A. flavimanus	2013-09-20	Oota River
1669	Actinopterygii	Perciformes	Gobiidae	Acanthogobius	A. flavimanus	2013-09-20	Oota River
1670	Actinopterygii	Perciformes	Gobiidae	Acanthogobius	A. flavimanus	2013-09-20	Oota River
1671	Actinopterygii	Perciformes	Gobiidae	Acanthogobius	A. flavimanus	2013-09-20	Oota River
1672	Actinopterygii	Perciformes	Gobiidae	Acanthogobius	A. flavimanus	2013-09-20	Oota River
1673	Actinopterygii	Perciformes	Gobiidae	Acanthogobius	A. flavimanus	2013-09-20	Oota River
1674	Actinopterygii	Perciformes	Gobiidae	Acanthogobius	A. flavimanus	2013-09-20	Oota River
1675	Actinopterygii	Perciformes	Gobiidae	Acanthogobius	A. flavimanus	2013-09-20	Oota River
1676	Actinopterygii	Perciformes	Gobiidae	Acanthogobius	A. flavimanus	2013-09-20	Oota River
1677	Actinopterygii	Perciformes	Gobiidae	Acanthogobius	A. flavimanus	2013-09-20	Oota River
1678	Actinopterygii	Perciformes	Gobiidae	Acanthogobius	A. flavimanus	2013-09-20	Oota River
855	Actinopterygii	Tetraodontiformes	Monacanthidae	Thamnaconus	T. modestoides	2012-08-19	Pacific Ocean
856	Actinopterygii	Tetraodontiformes	Monacanthidae	Thamnaconus	T. modestoides	2012-08-19	Pacific Ocean
933	Actinopterygii	Tetraodontiformes	Balistidae	Xanthichthys	X. mento	2012-08-19	Pacific Ocean
11	Actinopterygii	Syngnathiformes	Fistulariidae	Fistularia	F. commersonii	2012-08-20	Pacific Ocean
803	Actinopterygii	Aulopiformes	Synodontidae	Synodus	S. ulae	2012-08-20	Pacific Ocean
804	Actinopterygii	Aulopiformes	Synodontidae	Synodus	S. ulae	2012-08-20	Pacific Ocean
619	Actinopterygii	Perciformes	Lutjanidae	unknown	unknown	2012-08-20	Pacific Ocean
800	Actinopterygii	Perciformes	Serranidae	Caprodon	C. schlegelii	2012-08-21	Pacific Ocean
801	Actinopterygii	Perciformes	Serranidae	Caprodon	C. schlegelii	2012-08-21	Pacific Ocean
554	Actinopterygii	Beryciformes	Holocentridae	Myripristis	M. kochiensis	2012-08-21	Pacific Ocean
331	Actinopterygii	Perciformes	Scombridae	Scomber	S. australasicus	2012-08-21	Pacific Ocean
728	Actinopterygii	Aulopiformes	Synodontidae	Saurida	S. gracilis_1	2012-08-21	Pacific Ocean
238	Actinopterygii	Tetraodontiformes	Monacanthidae	Thamnaconus	T. modestoides	2012-08-21	Pacific Ocean
239	Actinopterygii	Perciformes	Pomacentridae	Chromis	C. yamakawai	2012-09-22	Pacific Ocean
864	Actinopterygii	Perciformes	Carangidae	Decapterus	D. macarellus	2012-09-22	Pacific Ocean
865	Actinopterygii	Perciformes	Carangidae	Decapterus	D. macarellus	2012-09-22	Pacific Ocean
866	Actinopterygii	Perciformes	Carangidae	Decapterus	D. macarellus	2012-09-22	Pacific Ocean
158	Actinopterygii	Beryciformes	Holocentridae	Myripristis	M. botche	2012-09-22	Pacific Ocean
913	Actinopterygii	Beryciformes	Holocentridae	Sargocentron	S. ittodai	2012-09-22	Pacific Ocean
914	Actinopterygii	Beryciformes	Holocentridae	Sargocentron	S. ittodai	2012-09-22	Pacific Ocean
915	Actinopterygii	Beryciformes	Holocentridae	Sargocentron	S. ittodai	2012-09-22	Pacific Ocean
916	Actinopterygii	Beryciformes	Holocentridae	Sargocentron	S. ittodai	2012-09-22	Pacific Ocean
917	Actinopterygii	Beryciformes	Holocentridae	Sargocentron	S. ittodai	2012-09-22	Pacific Ocean
784	Actinopterygii	Perciformes	Labridae	Thalassoma	T. lutescens	2012-09-22	Pacific Ocean
555	Actinopterygii	Tetraodontiformes	Balistidae	Xanthichthys	X. mento	2012-09-22	Pacific Ocean
733	Actinopterygii	Perciformes	Gobiidae	Acanthogobius	A. flavimanus	2014-10-17	Pacific Ocean
581	Actinopterygii	Perciformes	Sparidae	Evynnis	E. tumifrons	2014-10-20	Pacific Ocean
582	Actinopterygii	Perciformes	Sparidae	Evynnis	E. tumifrons	2014-10-20	Pacific Ocean
95	Actinopterygii	Perciformes	Sciaenidae	Pennahia	P. argentata	2015-05-03	Pacific Ocean
96	Actinopterygii	Perciformes	Sciaenidae	Pennahia	P. argentata	2015-05-03	Pacific Ocean
89	Actinopterygii	Perciformes	Oplegnathidae	Oplegnathus	O. fasciatus	2015-06-21	Pacific Ocean
421	Actinopterygii	Perciformes	Serranidae	Plectropomus	P. leoparadus	2017-07-21	Pacific Ocean
422	Actinopterygii	Perciformes	Serranidae	Plectropomus	P. leoparadus	2017-07-21	Pacific Ocean
423	Actinopterygii	Perciformes	Serranidae	Plectropomus	P. leoparadus	2017-07-21	Pacific Ocean
424	Actinopterygii	Perciformes	Serranidae	Plectropomus	P. leoparadus	2017-07-21	Pacific Ocean
425	Actinopterygii	Perciformes	Serranidae	Plectropomus	P. leoparadus	2017-07-21	Pacific Ocean
426	Actinopterygii	Perciformes	Serranidae	Plectropomus	P. leoparadus	2017-07-21	Pacific Ocean
878	Actinopterygii	Perciformes	Gobiidae	Tridentiger	T. bifasciatus	2012-01-12	Sagami Bay
879	Actinopterygii	Perciformes	Gobiidae	Tridentiger	T. bifasciatus	2012-01-12	Sagami Bay
880	Actinopterygii	Perciformes	Gobiidae	Tridentiger	T. bifasciatus	2012-01-12	Sagami Bay
936	Actinopterygii	Perciformes	Gobiidae	Tridentiger	T. brevispinis	2012-01-12	Sagami Bay
937	Actinopterygii	Perciformes	Gobiidae	Tridentiger	T. brevispinis	2012-01-12	Sagami Bay
938	Actinopterygii	Perciformes	Gobiidae	Tridentiger	T. brevispinis	2012-01-12	Sagami Bay
259	Actinopterygii	Perciformes	Gobiidae	Bathygobius	B. fuscus	2012-04-09	Sagami Bay
52	Actinopterygii	Perciformes	Gobiidae	Chaenogobius	C. annularis	2012-04-09	Sagami Bay
53	Actinopterygii	Perciformes	Gobiidae	Chaenogobius	C. annularis	2012-04-09	Sagami Bay
921	Actinopterygii	Atheriniformes	Atherinidae	Hypoatherina	H. valenciennei	2012-04-09	Sagami Bay
922	Actinopterygii	Atheriniformes	Atherinidae	Hypoatherina	H. valenciennei	2012-04-09	Sagami Bay
923	Actinopterygii	Atheriniformes	Atherinidae	Hypoatherina	H. valenciennei	2012-04-09	Sagami Bay
41	Actinopterygii	Scorpaeniformes	Sebastidae	Sebastes	S. inermis	2012-04-09	Sagami Bay
45	Actinopterygii	Scorpaeniformes	Sebastidae	Sebastes	S. inermis	2012-04-09	Sagami Bay
46	Actinopterygii	Scorpaeniformes	Sebastidae	Sebastes	S. inermis	2012-04-09	Sagami Bay
940	Actinopterygii	Scorpaeniformes	Tetrarogidae	Hypodytes	H. rubripinnis	2012-04-15	Sagami Bay
204	Actinopterygii	Perciformes	Labridae	Pteragogus	P. aurigarius	2012-04-15	Sagami Bay
98	Actinopterygii	Scorpaeniformes	Scorpaenidae	Scorpaenodes	S. evides	2012-04-21	Sagami Bay
169	Actinopterygii	Perciformes	Acropomatidae	Malakichthys	M. griseus	2012-05-04	Sagami Bay
163	Actinopterygii	Gadiformes	Odontobutidae	Odontobutis	O. obscura	2012-05-04	Sagami Bay
827	Actinopterygii	Perciformes	Embiotocidae	Ditrema	D. temmincki	2012-05-07	Sagami Bay
202	Actinopterygii	Perciformes	Triglidae	Lepidotrigla	L. kishinouyei	2012-05-07	Sagami Bay
842	Actinopterygii	Perciformes	Triglidae	Lepidotrigla	L. kishinouyei	2012-05-07	Sagami Bay
591	Actinopterygii	Perciformes	Leiognathidae	Nuchequula	N. nuchalis	2012-05-07	Sagami Bay
592	Actinopterygii	Perciformes	Leiognathidae	Nuchequula	N. nuchalis	2012-05-07	Sagami Bay
593	Actinopterygii	Perciformes	Leiognathidae	Nuchequula	N. nuchalis	2012-05-07	Sagami Bay
594	Actinopterygii	Perciformes	Leiognathidae	Nuchequula	N. nuchalis	2012-05-07	Sagami Bay
332	Actinopterygii	Siluriformes	Plotosidae	Plotosus	P. japonicus	2012-05-07	Sagami Bay
263	Actinopterygii	Perciformes	Pinguipedidae	Parapercis	P. Sexfasciata	2012-05-07	Sagami Bay
264	Actinopterygii	Perciformes	Pinguipedidae	Parapercis	P. Sexfasciata	2012-05-07	Sagami Bay
645	Actinopterygii	Perciformes	Labridae	Pseudolabrus	P. sieboldi	2012-05-07	Sagami Bay
222	Actinopterygii	Tetraodontiformes	Monacanthidae	Stephanolepis	S. cirrhifer	2012-05-07	Sagami Bay
225	Actinopterygii	Tetraodontiformes	Monacanthidae	Stephanolepis	S. cirrhifer	2012-05-07	Sagami Bay
99	Actinopterygii	Scorpaeniformes	Scorpaenidae	Scorpaenodes	S. evides	2012-05-07	Sagami Bay
42	Actinopterygii	Scorpaeniformes	Sebastidae	Sebastes	S. inermis	2012-05-07	Sagami Bay
44	Actinopterygii	Scorpaeniformes	Sebastidae	Sebastes	S. inermis	2012-05-07	Sagami Bay
318	Actinopterygii	Anguilliformes	Congridae	Ariosoma	A. meeki	2012-05-28	Sagami Bay
206	Actinopterygii	Perciformes	Carangidae	Carangoides	C. equula	2012-05-28	Sagami Bay
939	Actinopterygii	Scorpaeniformes	Tetrarogidae	Hypodytes	H. rubripinnis	2012-05-28	Sagami Bay
655	Actinopterygii	Perciformes	Gobiidae	Istigobius	I. hoshinonis	2012-05-28	Sagami Bay
540	Actinopterygii	Perciformes	Triglidae	Lepidotrigla	L. japonica	2012-05-28	Sagami Bay
375	Actinopterygii	Tetraodontiformes	Tetraodontidae	Lagocephalus	L. spadiceus	2012-05-28	Sagami Bay
488	Actinopterygii	Perciformes	Nemipteridae	Nemipterus	N. bathybius	2012-05-28	Sagami Bay
262	Actinopterygii	Perciformes	Pinguipedidae	Parapercis	P. Sexfasciata	2012-05-28	Sagami Bay
223	Actinopterygii	Tetraodontiformes	Monacanthidae	Stephanolepis	S. cirrhifer	2012-05-28	Sagami Bay
124	Actinopterygii	Perciformes	Labridae	Suezichthys	S. gracilis_2	2012-06-01	Sagami Bay
314	Actinopterygii	Perciformes	Apogonidae	Ostorhinchus	O. endekataenia	2012-06-14	Sagami Bay
312	Actinopterygii	Perciformes	Pinguipedidae	Parapercis	P. snyderi	2012-06-14	Sagami Bay
563	Actinopterygii	Perciformes	Callionymidae	Repomucenus	R. richardsonii	2012-06-14	Sagami Bay
564	Actinopterygii	Perciformes	Callionymidae	Repomucenus	R. richardsonii	2012-06-14	Sagami Bay
224	Actinopterygii	Tetraodontiformes	Monacanthidae	Stephanolepis	S. cirrhifer	2012-06-14	Sagami Bay
127	Actinopterygii	Salmoniformes	Salmonidae	Salvelinus	S. leucomaenis	2012-06-23	Sagami Bay
844	Actinopterygii	Perciformes	Labridae	Pteragogus	P. aurigarius	2012-07-16	Sagami Bay
756	Actinopterygii	Scorpaeniformes	Scorpaenidae	Pterois	P. lunulata	2012-07-16	Sagami Bay
857	Actinopterygii	Perciformes	Labridae	Parajulis	P. poecilopterus	2012-07-16	Sagami Bay
858	Actinopterygii	Perciformes	Labridae	Parajulis	P. poecilopterus	2012-07-16	Sagami Bay
935	Actinopterygii	Perciformes	Lutjanidae	Lutjanus	L. fulviflamma	2012-09-30	Sagami Bay
43	Actinopterygii	Scorpaeniformes	Sebastidae	Sebastes	S. inermis	2012-11-02	Sagami Bay
288	Chondrichthyes	Carcharhiniformes	Carcharhinidae	Carcharhinus	C. falciformis	2012-11-18	Sagami Bay
535	Actinopterygii	Gadiformes	Macrouridae	Coelorinchus	C. japonicus_1	2012-11-18	Sagami Bay
536	Actinopterygii	Gadiformes	Macrouridae	Coelorinchus	C. japonicus_1	2012-11-18	Sagami Bay
870	Actinopterygii	Perciformes	Gempylidae	Promethichthys	P. prometheus	2012-11-18	Sagami Bay
485	Actinopterygii	Perciformes	Scombridae	Auxis	A. thazard/A. rochei	2012-11-24	Sagami Bay
486	Actinopterygii	Perciformes	Scombridae	Auxis	A. thazard/A. rochei	2012-11-24	Sagami Bay
487	Actinopterygii	Perciformes	Scombridae	Auxis	A. thazard/A. rochei	2012-11-24	Sagami Bay
173	Actinopterygii	Anguilliformes	Congridae	Congriscus	C. megastomus	2012-12-02	Sagami Bay
174	Actinopterygii	Anguilliformes	Congridae	Congriscus	C. megastomus	2012-12-02	Sagami Bay
175	Actinopterygii	Anguilliformes	Congridae	Congriscus	C. megastomus	2012-12-02	Sagami Bay
176	Actinopterygii	Anguilliformes	Congridae	Congriscus	C. megastomus	2012-12-02	Sagami Bay
177	Actinopterygii	Anguilliformes	Congridae	Congriscus	C. megastomus	2012-12-02	Sagami Bay
178	Actinopterygii	Anguilliformes	Congridae	Congriscus	C. megastomus	2012-12-02	Sagami Bay
179	Actinopterygii	Anguilliformes	Congridae	Congriscus	C. megastomus	2012-12-02	Sagami Bay
51	Actinopterygii	Scorpaeniformes	Scorpaenidae	Sebastes	S. matsubarae	2012-12-02	Sagami Bay
515	Actinopterygii	Perciformes	Gobiidae	Tridentiger	T. obscurus	2012-12-21	Sagami Bay
516	Actinopterygii	Perciformes	Gobiidae	Tridentiger	T. obscurus	2012-12-21	Sagami Bay
517	Actinopterygii	Perciformes	Gobiidae	Tridentiger	T. obscurus	2012-12-21	Sagami Bay
518	Actinopterygii	Perciformes	Gobiidae	Tridentiger	T. obscurus	2012-12-21	Sagami Bay
519	Actinopterygii	Perciformes	Gobiidae	Tridentiger	T. obscurus	2012-12-21	Sagami Bay
35	Actinopterygii	Perciformes	Serranidae	Chelidoperca	C. hirundinacea	2013-01-20	Sagami Bay
761	Actinopterygii	Pleuronectiformes	Pleuronectidae	Eopsetta	E. grigorjewi	2013-01-20	Sagami Bay
1003	Actinopterygii	Pleuronectiformes	Pleuronectidae	Eopsetta	E. grigorjewi	2013-01-20	Sagami Bay
241	Actinopterygii	Anguilliformes	Congridae	Gnathophis	G. nystromi	2013-01-20	Sagami Bay
242	Actinopterygii	Anguilliformes	Congridae	Gnathophis	G. nystromi	2013-01-20	Sagami Bay
243	Actinopterygii	Anguilliformes	Congridae	Gnathophis	G. nystromi	2013-01-20	Sagami Bay
67	Actinopterygii	Perciformes	Branchiostegidae	Branchiostegus	unknown	2013-01-20	Sagami Bay
68	Actinopterygii	Perciformes	Branchiostegidae	Branchiostegus	unknown	2013-01-20	Sagami Bay
910	Actinopterygii	Perciformes	Priacanthidae	Cookeolus	C. japonicus_2	2013-02-10	Sagami Bay
315	Actinopterygii	Perciformes	Apogonidae	Ostorhinchus	O. endekataenia	2013-07-13	Sagami Bay
23	Actinopterygii	Perciformes	Labridae	Pseudolabrus	P. eoethinus	2013-07-13	Sagami Bay
334	Actinopterygii	Perciformes	Serranidae	Sacura	S. margaritacea	2013-07-13	Sagami Bay
730	Actinopterygii	Zeiformes	Zeidae	Zeus	Z. faber	2013-07-20	Sagami Bay
316	Actinopterygii	Perciformes	Apogonidae	Ostorhinchus	O. endekataenia	2013-10-06	Sagami Bay
317	Actinopterygii	Perciformes	Apogonidae	Ostorhinchus	O. endekataenia	2013-10-06	Sagami Bay
542	Actinopterygii	Scorpaeniformes	Scorpaenidae	Sebastes	S. joyner	2013-10-06	Sagami Bay
335	Actinopterygii	Perciformes	Serranidae	Sacura	S. margaritacea	2013-10-06	Sagami Bay
863	Actinopterygii	Tetraodontiformes	Tetraodontidae	Takifugu	T. niphobles	2014-01-04	Sagami Bay
106	Actinopterygii	Perciformes	Gerreidae	Gerres	G. filamentosus	2014-04-26	Sagami Bay
848	Actinopterygii	Scorpaeniformes	Scorpaenidae	Sebastiscus	S. marmoratus	2014-05-03	Sagami Bay
40	Actinopterygii	Scorpaeniformes	Sebastidae	Sebastes	S. inermis	2014-06-08	Sagami Bay
850	Actinopterygii	Scorpaeniformes	Scorpaenidae	Sebastiscus	S. marmoratus	2014-06-08	Sagami Bay
166	Actinopterygii	Perciformes	Apogonidae	Ostorhinchus	O. doederleini	2014-06-18	Sagami Bay
792	Actinopterygii	Perciformes	Carangidae	Seriola	S. quinqueradiata	2014-06-18	Sagami Bay
793	Actinopterygii	Perciformes	Carangidae	Seriola	S. quinqueradiata	2014-06-18	Sagami Bay
794	Actinopterygii	Perciformes	Carangidae	Seriola	S. quinqueradiata	2014-06-18	Sagami Bay
644	Actinopterygii	Pleuronectiformes	Pleuronectidae	Verasper	V. variegatus	2014-07-08	Sagami Bay
537	Actinopterygii	Gadiformes	Macrouridae	Coelorinchus	C. japonicus_1	2014-07-27	Sagami Bay
538	Actinopterygii	Gadiformes	Macrouridae	Coelorinchus	C. japonicus_1	2014-07-27	Sagami Bay
1287	Actinopterygii	Perciformes	Gobiidae	Acanthogobius	A. flavimanus	2015-04-03	Sagami Bay
34	Actinopterygii	Perciformes	Serranidae	Epinephelus	E. fasciatus	2015-04-03	Sagami Bay
1288	Actinopterygii	Perciformes	Gobiidae	Acanthogobius	A. flavimanus	2015-04-14	Sagami Bay
1289	Actinopterygii	Perciformes	Gobiidae	Acanthogobius	A. flavimanus	2015-04-14	Sagami Bay
55	Actinopterygii	Perciformes	Serranidae	Plectranthias	P. azumanus	2015-04-14	Sagami Bay
56	Actinopterygii	Perciformes	Serranidae	Plectranthias	P. azumanus	2015-04-14	Sagami Bay
233	Actinopterygii	Tetraodontiformes	Tetraodontidae	Canthigaster	C. rivulata	2015-05-05	Sagami Bay
123	Actinopterygii	Perciformes	Gerreidae	Gerres	G. filamentosus	2015-05-05	Sagami Bay
198	Actinopterygii	Perciformes	Scorpaenidae	Scorpaenopsis	S. cirrosa	2015-05-05	Sagami Bay
199	Actinopterygii	Perciformes	Scorpaenidae	Scorpaenopsis	S. cirrosa	2015-05-05	Sagami Bay
130	Actinopterygii	Cypriniformes	Cyprinidae	Tribolodon	T.hakonensis	2015-05-05	Sagami Bay
131	Actinopterygii	Cypriniformes	Cyprinidae	Tribolodon	T.hakonensis	2015-05-05	Sagami Bay
577	Actinopterygii	Perciformes	Apogonidae	Apogon	A. semilineatus	2015-05-09	Sagami Bay
205	Actinopterygii	Perciformes	Labridae	Pteragogus	P. aurigarius	2015-05-09	Sagami Bay
132	Actinopterygii	Cypriniformes	Cyprinidae	Tribolodon	T.hakonensis	2015-05-09	Sagami Bay
133	Actinopterygii	Cypriniformes	Cyprinidae	Tribolodon	T.hakonensis	2015-05-09	Sagami Bay
769	Actinopterygii	Perciformes	Centrolophidae	Hyperoglyphe	H. japonica_2	2015-05-24	Sagami Bay
770	Actinopterygii	Perciformes	Centrolophidae	Hyperoglyphe	H. japonica_2	2015-05-24	Sagami Bay
771	Actinopterygii	Perciformes	Centrolophidae	Hyperoglyphe	H. japonica_2	2015-05-24	Sagami Bay
772	Actinopterygii	Perciformes	Centrolophidae	Hyperoglyphe	H. japonica_2	2015-05-24	Sagami Bay
251	Actinopterygii	Polymixiiformes	Polymixiidae	Polymixia	P. Japonica	2015-05-24	Sagami Bay
252	Actinopterygii	Polymixiiformes	Polymixiidae	Polymixia	P. Japonica	2015-05-24	Sagami Bay
253	Actinopterygii	Polymixiiformes	Polymixiidae	Polymixia	P. Japonica	2015-05-24	Sagami Bay
293	Actinopterygii	Perciformes	Scombropidae	Scombrops	S. gilberti	2015-05-24	Sagami Bay
294	Actinopterygii	Perciformes	Scombropidae	Scombrops	S. gilberti	2015-05-24	Sagami Bay
65	Chondrichthyes	Squaliformes	Squalidae	Squalus	S. suckleyi	2015-05-24	Sagami Bay
66	Chondrichthyes	Squaliformes	Squalidae	Squalus	S. suckleyi	2015-05-24	Sagami Bay
143	Actinopterygii	Scorpaeniformes	Sebastidae	Sebastes	S. thompsoni	2015-05-24	Sagami Bay
144	Actinopterygii	Scorpaeniformes	Sebastidae	Sebastes	S. thompsoni	2015-05-24	Sagami Bay
134	Actinopterygii	Cypriniformes	Cyprinidae	Tribolodon	T.hakonensis	2015-05-24	Sagami Bay
135	Actinopterygii	Cypriniformes	Cyprinidae	Tribolodon	T.hakonensis	2015-05-24	Sagami Bay
136	Actinopterygii	Cypriniformes	Cyprinidae	Tribolodon	T.hakonensis	2015-05-24	Sagami Bay
137	Actinopterygii	Cypriniformes	Cyprinidae	Tribolodon	T.hakonensis	2015-05-24	Sagami Bay
138	Actinopterygii	Cypriniformes	Cyprinidae	Tribolodon	T.hakonensis	2015-05-24	Sagami Bay
139	Actinopterygii	Cypriniformes	Cyprinidae	Tribolodon	T.hakonensis	2015-05-24	Sagami Bay
140	Actinopterygii	Cypriniformes	Cyprinidae	Tribolodon	T.hakonensis	2015-05-24	Sagami Bay
141	Actinopterygii	Cypriniformes	Cyprinidae	Tribolodon	T.hakonensis	2015-05-24	Sagami Bay
142	Actinopterygii	Cypriniformes	Cyprinidae	Tribolodon	T.hakonensis	2015-05-24	Sagami Bay
21	Actinopterygii	Perciformes	Labridae	Pseudolabrus	P. eoethinus	2015-06-07	Sagami Bay
928	Actinopterygii	Perciformes	Pinguipedidae	Parapercis	P.pulchella	2015-08-02	Sagami Bay
903	Actinopterygii	Perciformes	Trichiuridae	Trichiurus	T. lepturus	2015-08-02	Sagami Bay
731	Actinopterygii	Zeiformes	Zeidae	Zeus	Z. faber	2015-08-09	Sagami Bay
732	Actinopterygii	Zeiformes	Zeidae	Zeus	Z. faber	2015-08-09	Sagami Bay
22	Actinopterygii	Perciformes	Labridae	Pseudolabrus	P. eoethinus	2015-08-31	Sagami Bay
778	Actinopterygii	Perciformes	Sphyraenidae	Sphyraena	S. japonica_2	2015-09-27	Sagami Bay
779	Actinopterygii	Perciformes	Sphyraenidae	Sphyraena	S. japonica_2	2015-09-27	Sagami Bay
780	Actinopterygii	Perciformes	Sphyraenidae	Sphyraena	S. japonica_2	2015-09-27	Sagami Bay
781	Actinopterygii	Perciformes	Sphyraenidae	Sphyraena	S. japonica_2	2015-09-27	Sagami Bay
782	Actinopterygii	Perciformes	Sphyraenidae	Sphyraena	S. japonica_2	2015-09-27	Sagami Bay
783	Actinopterygii	Perciformes	Sphyraenidae	Sphyraena	S. japonica_2	2015-09-27	Sagami Bay
657	Actinopterygii	Perciformes	Sphyraenidae	Sphyraena	S. pinguis	2015-09-27	Sagami Bay
658	Actinopterygii	Perciformes	Sphyraenidae	Sphyraena	S. pinguis	2015-09-27	Sagami Bay
659	Actinopterygii	Perciformes	Sphyraenidae	Sphyraena	S. pinguis	2015-09-27	Sagami Bay
660	Actinopterygii	Perciformes	Sphyraenidae	Sphyraena	S. pinguis	2015-09-27	Sagami Bay
661	Actinopterygii	Perciformes	Sphyraenidae	Sphyraena	S. pinguis	2015-09-27	Sagami Bay
662	Actinopterygii	Perciformes	Sphyraenidae	Sphyraena	S. pinguis	2015-09-27	Sagami Bay
663	Actinopterygii	Perciformes	Sphyraenidae	Sphyraena	S. pinguis	2015-09-27	Sagami Bay
664	Actinopterygii	Perciformes	Sphyraenidae	Sphyraena	S. pinguis	2015-09-27	Sagami Bay
665	Actinopterygii	Perciformes	Sphyraenidae	Sphyraena	S. pinguis	2015-09-27	Sagami Bay
265	Actinopterygii	Perciformes	Pinguipedidae	Parapercis	P. Sexfasciata	2015-10-04	Sagami Bay
336	Actinopterygii	Perciformes	Labridae	Pseudolabrus	unknown	2015-10-04	Sagami Bay
384	Actinopterygii	Perciformes	Acropomatidae	Malakichthys	M. griseus	2015-11-21	Sagami Bay
385	Actinopterygii	Perciformes	Acropomatidae	Malakichthys	M. griseus	2015-11-21	Sagami Bay
386	Actinopterygii	Perciformes	Acropomatidae	Malakichthys	M. griseus	2015-11-21	Sagami Bay
181	Actinopterygii	Albuliformes	Albulidae	Pterothrissus	P. gissu	2015-11-21	Sagami Bay
182	Actinopterygii	Albuliformes	Albulidae	Pterothrissus	P. gissu	2015-11-21	Sagami Bay
250	Actinopterygii	Polymixiiformes	Polymixiidae	Polymixia	P. Japonica	2015-11-21	Sagami Bay
279	Actinopterygii	Scorpaeniformes	Sebastidae	Sebastes	S. schlegelii	2015-11-21	Sagami Bay
280	Actinopterygii	Scorpaeniformes	Sebastidae	Sebastes	S. schlegelii	2015-11-21	Sagami Bay
281	Actinopterygii	Scorpaeniformes	Sebastidae	Sebastes	S. schlegelii	2015-11-21	Sagami Bay
296	Actinopterygii	Scorpaeniformes	Sebastidae	Sebastes	S. Ventricosus	2015-11-21	Sagami Bay
297	Actinopterygii	Scorpaeniformes	Sebastidae	Sebastes	S. Ventricosus	2015-11-21	Sagami Bay
298	Actinopterygii	Scorpaeniformes	Sebastidae	Sebastes	S. Ventricosus	2015-11-21	Sagami Bay
319	Actinopterygii	Anguilliformes	Congridae	Ariosoma	A. meeki	2015-11-22	Sagami Bay
320	Actinopterygii	Anguilliformes	Congridae	Ariosoma	A. meeki	2015-11-22	Sagami Bay
122	Actinopterygii	Perciformes	Gerreidae	Gerres	G. filamentosus	2015-11-22	Sagami Bay
216	Actinopterygii	Scorpaeniformes	Triglidae	Lepidotrigla	L. microptera	2015-11-22	Sagami Bay
217	Actinopterygii	Scorpaeniformes	Triglidae	Lepidotrigla	L. microptera	2015-11-22	Sagami Bay
376	Actinopterygii	Tetraodontiformes	Tetraodontidae	Lagocephalus	L. spadiceus	2015-11-22	Sagami Bay
377	Actinopterygii	Tetraodontiformes	Tetraodontidae	Lagocephalus	L. spadiceus	2015-11-22	Sagami Bay
648	Chondrichthyes	Carcharhiniformes	Triakidae	Mustelus	M. manazo	2015-11-22	Sagami Bay
228	Actinopterygii	Pleuronectiformes	Paralichthyidae	Pseudorhombus	P. cinnamoneus	2015-11-22	Sagami Bay
229	Actinopterygii	Pleuronectiformes	Paralichthyidae	Pseudorhombus	P. cinnamoneus	2015-11-22	Sagami Bay
230	Actinopterygii	Pleuronectiformes	Paralichthyidae	Pseudorhombus	P. cinnamoneus	2015-11-22	Sagami Bay
231	Actinopterygii	Pleuronectiformes	Paralichthyidae	Pseudorhombus	P. cinnamoneus	2015-11-22	Sagami Bay
333	Actinopterygii	Siluriformes	Plotosidae	Plotosus	P. japonicus	2015-11-22	Sagami Bay
200	Actinopterygii	Perciformes	Scorpaenidae	Scorpaenopsis	S. cirrosa	2015-11-22	Sagami Bay
201	Actinopterygii	Perciformes	Scorpaenidae	Scorpaenopsis	S. cirrosa	2015-11-22	Sagami Bay
351	Actinopterygii	Perciformes	Gobiidae	Sagamia	S. geneionema	2015-11-22	Sagami Bay
313	Actinopterygii	Scorpaeniformes	Scorpaenidae	Scorpaena	S. miostoma	2015-11-22	Sagami Bay
299	Actinopterygii	Scorpaeniformes	Sebastidae	Sebastes	S. Ventricosus	2015-11-22	Sagami Bay
300	Actinopterygii	Scorpaeniformes	Sebastidae	Sebastes	S. Ventricosus	2015-11-22	Sagami Bay
301	Actinopterygii	Scorpaeniformes	Sebastidae	Sebastes	S. Ventricosus	2015-11-22	Sagami Bay
302	Actinopterygii	Scorpaeniformes	Sebastidae	Sebastes	S. Ventricosus	2015-11-22	Sagami Bay
303	Actinopterygii	Scorpaeniformes	Sebastidae	Sebastes	S. Ventricosus	2015-11-22	Sagami Bay
304	Actinopterygii	Scorpaeniformes	Sebastidae	Sebastes	S. Ventricosus	2015-11-22	Sagami Bay
305	Actinopterygii	Scorpaeniformes	Sebastidae	Sebastes	S. Ventricosus	2015-11-22	Sagami Bay
306	Actinopterygii	Scorpaeniformes	Sebastidae	Sebastes	S. Ventricosus	2015-11-22	Sagami Bay
307	Actinopterygii	Scorpaeniformes	Sebastidae	Sebastes	S. Ventricosus	2015-11-22	Sagami Bay
308	Actinopterygii	Scorpaeniformes	Sebastidae	Sebastes	S. Ventricosus	2015-11-22	Sagami Bay
309	Actinopterygii	Scorpaeniformes	Sebastidae	Sebastes	S. Ventricosus	2015-11-22	Sagami Bay
69	Actinopterygii	Perciformes	Branchiostegidae	Branchiostegus	unknown	2015-11-22	Sagami Bay
70	Actinopterygii	Perciformes	Branchiostegidae	Branchiostegus	unknown	2015-11-22	Sagami Bay
36	Actinopterygii	Perciformes	Serranidae	Chelidoperca	C. hirundinacea	2015-11-23	Sagami Bay
381	Actinopterygii	Perciformes	Lethrinidae	Gymnocranius	G. euanus	2015-11-23	Sagami Bay
125	Actinopterygii	Perciformes	Nemipteridae	Nemipterus	N. virgatus	2015-11-23	Sagami Bay
390	Actinopterygii	Scorpaeniformes	Scorpaenidae	Sebastes	S. cheni	2015-11-23	Sagami Bay
391	Actinopterygii	Scorpaeniformes	Scorpaenidae	Sebastes	S. cheni	2015-11-23	Sagami Bay
126	Actinopterygii	Perciformes	Carangidae	Seriola	S. quinqueradiata	2015-11-23	Sagami Bay
392	Actinopterygii	Gadiformes	Gadidae	Theragra	T. chalcogramma	2015-11-23	Sagami Bay
393	Actinopterygii	Gadiformes	Gadidae	Theragra	T. chalcogramma	2015-11-23	Sagami Bay
371	Actinopterygii	Tetraodontiformes	Tetraodontidae	Takifugu	T. snyderi	2015-11-23	Sagami Bay
372	Actinopterygii	Tetraodontiformes	Tetraodontidae	Takifugu	T. snyderi	2015-11-23	Sagami Bay
882	Actinopterygii	Tetraodontiformes	Tetraodontidae	Takifugu	T. snyderi	2015-11-23	Sagami Bay
373	Actinopterygii	Perciformes	Chaetodontidae	Chaetodon	C. nippon	2015-11-30	Sagami Bay
473	Actinopterygii	Perciformes	Lateolabracidae	Lateolabrax	L. japonicus	2015-11-30	Sagami Bay
489	Actinopterygii	Perciformes	Nemipteridae	Nemipterus	N. bathybius	2015-11-30	Sagami Bay
651	Actinopterygii	Perciformes	Labridae	Pseudolabrus	P. sieboldi	2015-11-30	Sagami Bay
652	Actinopterygii	Perciformes	Labridae	Pseudolabrus	P. sieboldi	2015-11-30	Sagami Bay
653	Actinopterygii	Perciformes	Labridae	Pseudolabrus	P. sieboldi	2015-11-30	Sagami Bay
654	Actinopterygii	Perciformes	Labridae	Pseudolabrus	P. sieboldi	2015-11-30	Sagami Bay
545	Actinopterygii	Perciformes	Pinguipedidae	Parapercis	P.pulchella	2015-11-30	Sagami Bay
546	Actinopterygii	Perciformes	Pinguipedidae	Parapercis	P.pulchella	2015-11-30	Sagami Bay
226	Actinopterygii	Tetraodontiformes	Monacanthidae	Stephanolepis	S. cirrhifer	2015-11-30	Sagami Bay
350	Actinopterygii	Perciformes	Gobiidae	Sagamia	S. geneionema	2015-11-30	Sagami Bay
394	Actinopterygii	Gadiformes	Gadidae	Theragra	T. chalcogramma	2015-11-30	Sagami Bay
395	Actinopterygii	Gadiformes	Gadidae	Theragra	T. chalcogramma	2015-11-30	Sagami Bay
396	Actinopterygii	Gadiformes	Gadidae	Theragra	T. chalcogramma	2015-11-30	Sagami Bay
520	Actinopterygii	Perciformes	Gobiidae	Tridentiger	T. obscurus	2015-11-30	Sagami Bay
521	Actinopterygii	Perciformes	Gobiidae	Tridentiger	T. obscurus	2015-11-30	Sagami Bay
522	Actinopterygii	Perciformes	Gobiidae	Tridentiger	T. obscurus	2015-11-30	Sagami Bay
523	Actinopterygii	Perciformes	Gobiidae	Tridentiger	T. obscurus	2015-11-30	Sagami Bay
1029	Actinopterygii	Scorpaeniformes	Sebastidae	Helicolenus	H. hilgendorfii	2015-12-05	Sagami Bay
1030	Actinopterygii	Scorpaeniformes	Sebastidae	Helicolenus	H. hilgendorfii	2015-12-05	Sagami Bay
1031	Actinopterygii	Scorpaeniformes	Sebastidae	Helicolenus	H. hilgendorfii	2015-12-05	Sagami Bay
541	Actinopterygii	Perciformes	Triglidae	Lepidotrigla	L. japonica	2015-12-05	Sagami Bay
589	Actinopterygii	Perciformes	Lethrinidae	Lethrinus	L. nebulosus	2015-12-05	Sagami Bay
550	Actinopterygii	Gadiformes	Odontobutidae	Odontobutis	O. obscura	2015-12-05	Sagami Bay
183	Actinopterygii	Albuliformes	Albulidae	Pterothrissus	P. gissu	2015-12-05	Sagami Bay
184	Actinopterygii	Albuliformes	Albulidae	Pterothrissus	P. gissu	2015-12-05	Sagami Bay
185	Actinopterygii	Albuliformes	Albulidae	Pterothrissus	P. gissu	2015-12-05	Sagami Bay
295	Actinopterygii	Perciformes	Scombropidae	Scombrops	S. gilberti	2015-12-05	Sagami Bay
524	Actinopterygii	Perciformes	Gobiidae	Tridentiger	T. obscurus	2015-12-05	Sagami Bay
525	Actinopterygii	Perciformes	Gobiidae	Tridentiger	T. obscurus	2015-12-05	Sagami Bay
526	Actinopterygii	Perciformes	Gobiidae	Tridentiger	T. obscurus	2015-12-05	Sagami Bay
638	Actinopterygii	Scorpaeniformes	Triglidae	Chelidonichthys	C. spinosus	2015-12-26	Sagami Bay
639	Actinopterygii	Scorpaeniformes	Triglidae	Chelidonichthys	C. spinosus	2015-12-26	Sagami Bay
640	Actinopterygii	Scorpaeniformes	Triglidae	Chelidonichthys	C. spinosus	2015-12-26	Sagami Bay
641	Actinopterygii	Scorpaeniformes	Triglidae	Chelidonichthys	C. spinosus	2015-12-26	Sagami Bay
642	Actinopterygii	Scorpaeniformes	Triglidae	Chelidonichthys	C. spinosus	2015-12-26	Sagami Bay
38	Actinopterygii	Perciformes	Acropomatidae	Doederleinia	D. berycoides	2015-12-26	Sagami Bay
39	Actinopterygii	Perciformes	Acropomatidae	Doederleinia	D. berycoides	2015-12-26	Sagami Bay
218	Chondrichthyes	Squaliformes	Etmopteridae	Etmopterus	E. pusillus	2015-12-26	Sagami Bay
220	Chondrichthyes	Squaliformes	Etmopteridae	Etmopterus	E. pusillus	2015-12-26	Sagami Bay
221	Chondrichthyes	Squaliformes	Etmopteridae	Etmopterus	E. pusillus	2015-12-26	Sagami Bay
37	Actinopterygii	Perciformes	Acropomatidae	Doederleinia	D. berycoides	2016-01-16	Sagami Bay
219	Chondrichthyes	Squaliformes	Etmopteridae	Etmopterus	E. pusillus	2016-01-16	Sagami Bay
724	Actinopterygii	Gadiformes	Gadidae	Gadus	G. macrocephalus	2016-01-16	Sagami Bay
725	Actinopterygii	Gadiformes	Gadidae	Gadus	G. macrocephalus	2016-01-16	Sagami Bay
726	Actinopterygii	Gadiformes	Gadidae	Gadus	G. macrocephalus	2016-01-16	Sagami Bay
656	Actinopterygii	Perciformes	Gobiidae	Istigobius	I. hoshinonis	2016-01-16	Sagami Bay
383	Actinopterygii	Perciformes	Acropomatidae	Malakichthys	M. griseus	2016-01-16	Sagami Bay
180	Actinopterygii	Albuliformes	Albulidae	Pterothrissus	P. gissu	2016-01-16	Sagami Bay
249	Actinopterygii	Polymixiiformes	Polymixiidae	Polymixia	P. Japonica	2016-01-16	Sagami Bay
289	Actinopterygii	Perciformes	Gempylidae	Promethichthys	P. prometheus	2016-01-16	Sagami Bay
713	Actinopterygii	Scorpaeniformes	Platycephalidae	Platycephalus	Platycephalus sp.	2016-01-16	Sagami Bay
714	Actinopterygii	Scorpaeniformes	Platycephalidae	Platycephalus	Platycephalus sp.	2016-01-16	Sagami Bay
715	Actinopterygii	Scorpaeniformes	Platycephalidae	Platycephalus	Platycephalus sp.	2016-01-16	Sagami Bay
453	Actinopterygii	Perciformes	Serranidae	Plectropomus	P. leoparadus	2016-01-23	Sagami Bay
727	Actinopterygii	Gadiformes	Gadidae	Gadus	G. macrocephalus	2016-02-06	Sagami Bay
814	Actinopterygii	Perciformes	Serranidae	Niphon	N. spinosus	2016-02-06	Sagami Bay
815	Actinopterygii	Perciformes	Serranidae	Niphon	N. spinosus	2016-02-06	Sagami Bay
816	Actinopterygii	Perciformes	Serranidae	Niphon	N. spinosus	2016-02-06	Sagami Bay
466	Actinopterygii	Perciformes	Serranidae	Plectropomus	P. leoparadus	2016-02-06	Sagami Bay
743	Actinopterygii	Cypriniformes	Cyprinidae	Tribolodon	T. brandtii	2016-02-28	Sagami Bay
874	Actinopterygii	Perciformes	Serranidae	Sacura	S. margaritacea	2016-03-13	Sagami Bay
907	Actinopterygii	Pleuronectiformes	Paralichthyidae	Pseudorhombus	P. pentophthalmus	2016-03-21	Sagami Bay
893	Actinopterygii	Perciformes	Acropomatidae	Malakichthys	M. griseus	2016-03-27	Sagami Bay
894	Actinopterygii	Perciformes	Acropomatidae	Malakichthys	M. griseus	2016-03-27	Sagami Bay
871	Actinopterygii	Perciformes	Gempylidae	Promethichthys	P. prometheus	2016-03-27	Sagami Bay
802	Actinopterygii	Aulopiformes	Synodontidae	Synodus	S. ulae	2016-04-16	Sagami Bay
1015	Actinopterygii	Perciformes	Kyphosidae	Girella	G. punctata	2016-04-24	Sagami Bay
1016	Actinopterygii	Perciformes	Kyphosidae	Girella	G. punctata	2016-04-24	Sagami Bay
1017	Actinopterygii	Perciformes	Kyphosidae	Girella	G. punctata	2016-04-24	Sagami Bay
744	Actinopterygii	Cypriniformes	Cyprinidae	Tribolodon	T. brandtii	2016-07-30	Sagami Bay
745	Actinopterygii	Cypriniformes	Cyprinidae	Tribolodon	T. brandtii	2016-07-30	Sagami Bay
746	Actinopterygii	Cypriniformes	Cyprinidae	Tribolodon	T. brandtii	2016-07-30	Sagami Bay
691	Actinopterygii	Perciformes	Scombridae	Thunnus	T. orientalis	2016-08-14	Sagami Bay
692	Actinopterygii	Perciformes	Scombridae	Thunnus	T. orientalis	2016-08-14	Sagami Bay
948	Actinopterygii	Tetraodontiformes	Tetraodontidae	Takifugu	T. pardalis	2017-01-07	Sagami Bay
810	Actinopterygii	Perciformes	Serranidae	Chelidoperca	C. hirundinacea	2017-01-21	Sagami Bay
397	Actinopterygii	Perciformes	Serranidae	Plectropomus	P. leoparadus	2017-07-07	Sagami Bay
398	Actinopterygii	Perciformes	Serranidae	Plectropomus	P. leoparadus	2017-07-07	Sagami Bay
399	Actinopterygii	Perciformes	Serranidae	Plectropomus	P. leoparadus	2017-07-07	Sagami Bay
400	Actinopterygii	Perciformes	Serranidae	Plectropomus	P. leoparadus	2017-07-07	Sagami Bay
401	Actinopterygii	Perciformes	Serranidae	Plectropomus	P. leoparadus	2017-07-07	Sagami Bay
402	Actinopterygii	Perciformes	Serranidae	Plectropomus	P. leoparadus	2017-07-07	Sagami Bay
403	Actinopterygii	Perciformes	Serranidae	Plectropomus	P. leoparadus	2017-07-07	Sagami Bay
404	Actinopterygii	Perciformes	Serranidae	Plectropomus	P. leoparadus	2017-07-07	Sagami Bay
405	Actinopterygii	Perciformes	Serranidae	Plectropomus	P. leoparadus	2017-07-07	Sagami Bay
406	Actinopterygii	Perciformes	Serranidae	Plectropomus	P. leoparadus	2017-07-07	Sagami Bay
407	Actinopterygii	Perciformes	Serranidae	Plectropomus	P. leoparadus	2017-07-07	Sagami Bay
408	Actinopterygii	Perciformes	Serranidae	Plectropomus	P. leoparadus	2017-07-07	Sagami Bay
409	Actinopterygii	Perciformes	Serranidae	Plectropomus	P. leoparadus	2017-07-07	Sagami Bay
410	Actinopterygii	Perciformes	Serranidae	Plectropomus	P. leoparadus	2017-07-07	Sagami Bay
411	Actinopterygii	Perciformes	Serranidae	Plectropomus	P. leoparadus	2017-07-07	Sagami Bay
412	Actinopterygii	Perciformes	Serranidae	Plectropomus	P. leoparadus	2017-07-07	Sagami Bay
705	Actinopterygii	Perciformes	Scombridae	Thunnus	T. orientalis	2017-07-07	Sagami Bay
706	Actinopterygii	Perciformes	Scombridae	Thunnus	T. orientalis	2017-07-07	Sagami Bay
707	Actinopterygii	Perciformes	Scombridae	Thunnus	T. orientalis	2017-07-07	Sagami Bay
708	Actinopterygii	Perciformes	Scombridae	Thunnus	T. orientalis	2017-07-07	Sagami Bay
709	Actinopterygii	Perciformes	Scombridae	Thunnus	T. orientalis	2017-07-07	Sagami Bay
710	Actinopterygii	Perciformes	Scombridae	Thunnus	T. orientalis	2017-07-07	Sagami Bay
459	Actinopterygii	Perciformes	Serranidae	Plectropomus	P. leoparadus	2018-08-19	Sagami Bay
460	Actinopterygii	Perciformes	Serranidae	Plectropomus	P. leoparadus	2018-08-19	Sagami Bay
461	Actinopterygii	Perciformes	Serranidae	Plectropomus	P. leoparadus	2018-08-26	Sagami Bay
462	Actinopterygii	Perciformes	Serranidae	Plectropomus	P. leoparadus	2018-08-26	Sagami Bay
463	Actinopterygii	Perciformes	Serranidae	Plectropomus	P. leoparadus	2018-08-26	Sagami Bay
464	Actinopterygii	Perciformes	Serranidae	Plectropomus	P. leoparadus	2018-08-26	Sagami Bay
1571	Actinopterygii	Perciformes	Gobiidae	Acanthogobius	A. flavimanus	2011-06-14	Sagami River
1572	Actinopterygii	Perciformes	Gobiidae	Acanthogobius	A. flavimanus	2011-07-11	Sagami River
1573	Actinopterygii	Perciformes	Gobiidae	Acanthogobius	A. flavimanus	2011-07-11	Sagami River
1574	Actinopterygii	Perciformes	Gobiidae	Acanthogobius	A. flavimanus	2011-08-14	Sagami River
1575	Actinopterygii	Perciformes	Gobiidae	Acanthogobius	A. flavimanus	2011-08-14	Sagami River
1576	Actinopterygii	Perciformes	Gobiidae	Acanthogobius	A. flavimanus	2011-08-14	Sagami River
1577	Actinopterygii	Perciformes	Gobiidae	Acanthogobius	A. flavimanus	2011-08-14	Sagami River
1578	Actinopterygii	Perciformes	Gobiidae	Acanthogobius	A. flavimanus	2011-08-14	Sagami River
1579	Actinopterygii	Perciformes	Gobiidae	Acanthogobius	A. flavimanus	2011-09-29 15:30:00	Sagami River
1580	Actinopterygii	Perciformes	Gobiidae	Acanthogobius	A. flavimanus	2011-09-29 15:30:00	Sagami River
1581	Actinopterygii	Perciformes	Gobiidae	Acanthogobius	A. flavimanus	2011-09-29 15:30:00	Sagami River
1582	Actinopterygii	Perciformes	Gobiidae	Acanthogobius	A. flavimanus	2011-09-29 15:30:00	Sagami River
1583	Actinopterygii	Perciformes	Gobiidae	Acanthogobius	A. flavimanus	2011-09-29 15:30:00	Sagami River
1584	Actinopterygii	Perciformes	Gobiidae	Acanthogobius	A. flavimanus	2011-10-14 14:00:00	Sagami River
1585	Actinopterygii	Perciformes	Gobiidae	Acanthogobius	A. flavimanus	2011-10-14 14:00:00	Sagami River
1586	Actinopterygii	Perciformes	Gobiidae	Acanthogobius	A. flavimanus	2011-10-14 14:00:00	Sagami River
1587	Actinopterygii	Perciformes	Gobiidae	Acanthogobius	A. flavimanus	2011-10-14 14:00:00	Sagami River
1588	Actinopterygii	Perciformes	Gobiidae	Acanthogobius	A. flavimanus	2011-10-14 14:00:00	Sagami River
1589	Actinopterygii	Perciformes	Gobiidae	Acanthogobius	A. flavimanus	2011-10-14 14:00:00	Sagami River
1590	Actinopterygii	Perciformes	Gobiidae	Acanthogobius	A. flavimanus	2011-10-14 14:00:00	Sagami River
1591	Actinopterygii	Perciformes	Gobiidae	Acanthogobius	A. flavimanus	2011-10-14 14:00:00	Sagami River
1592	Actinopterygii	Perciformes	Gobiidae	Acanthogobius	A. flavimanus	2011-10-14 14:00:00	Sagami River
1593	Actinopterygii	Perciformes	Gobiidae	Acanthogobius	A. flavimanus	2011-10-14 14:00:00	Sagami River
1594	Actinopterygii	Perciformes	Gobiidae	Acanthogobius	A. flavimanus	2011-10-14 14:00:00	Sagami River
1357	Actinopterygii	Perciformes	Gobiidae	Acanthogobius	A. flavimanus	2011-10-28 15:00:00	Sagami River
1358	Actinopterygii	Perciformes	Gobiidae	Acanthogobius	A. flavimanus	2011-10-28 15:00:00	Sagami River
1595	Actinopterygii	Perciformes	Gobiidae	Acanthogobius	A. flavimanus	2011-10-28 15:00:00	Sagami River
1596	Actinopterygii	Perciformes	Gobiidae	Acanthogobius	A. flavimanus	2011-10-28 15:00:00	Sagami River
1597	Actinopterygii	Perciformes	Gobiidae	Acanthogobius	A. flavimanus	2011-10-28 15:00:00	Sagami River
1598	Actinopterygii	Perciformes	Gobiidae	Acanthogobius	A. flavimanus	2011-10-28 15:00:00	Sagami River
1599	Actinopterygii	Perciformes	Gobiidae	Acanthogobius	A. flavimanus	2011-10-28 15:00:00	Sagami River
1600	Actinopterygii	Perciformes	Gobiidae	Acanthogobius	A. flavimanus	2011-10-28 15:00:00	Sagami River
1601	Actinopterygii	Perciformes	Gobiidae	Acanthogobius	A. flavimanus	2011-10-28 15:00:00	Sagami River
1602	Actinopterygii	Perciformes	Gobiidae	Acanthogobius	A. flavimanus	2011-11-25 14:00:00	Sagami River
1603	Actinopterygii	Perciformes	Gobiidae	Acanthogobius	A. flavimanus	2011-11-25 14:00:00	Sagami River
1604	Actinopterygii	Perciformes	Gobiidae	Acanthogobius	A. flavimanus	2011-12-11 10:30:00	Sagami River
1605	Actinopterygii	Perciformes	Gobiidae	Acanthogobius	A. flavimanus	2011-12-11 10:30:00	Sagami River
1606	Actinopterygii	Perciformes	Gobiidae	Acanthogobius	A. flavimanus	2011-12-11 10:30:00	Sagami River
1607	Actinopterygii	Perciformes	Gobiidae	Acanthogobius	A. flavimanus	2011-12-27 16:30:00	Sagami River
1608	Actinopterygii	Perciformes	Gobiidae	Acanthogobius	A. flavimanus	2012-08-31	Sagami River
1609	Actinopterygii	Perciformes	Gobiidae	Acanthogobius	A. flavimanus	2012-08-31	Sagami River
1610	Actinopterygii	Perciformes	Gobiidae	Acanthogobius	A. flavimanus	2012-08-31	Sagami River
1611	Actinopterygii	Perciformes	Gobiidae	Acanthogobius	A. flavimanus	2012-08-31	Sagami River
1612	Actinopterygii	Perciformes	Gobiidae	Acanthogobius	A. flavimanus	2012-09-30	Sagami River
1089	Actinopterygii	Perciformes	Gobiidae	Acanthogobius	A. flavimanus	2012-11-28 11:00:00	Sagami River
1090	Actinopterygii	Perciformes	Gobiidae	Acanthogobius	A. flavimanus	2012-11-28 11:00:00	Sagami River
1091	Actinopterygii	Perciformes	Gobiidae	Acanthogobius	A. flavimanus	2012-11-28 11:00:00	Sagami River
1092	Actinopterygii	Perciformes	Gobiidae	Acanthogobius	A. flavimanus	2012-11-28 12:00:00	Sagami River
1093	Actinopterygii	Perciformes	Gobiidae	Acanthogobius	A. flavimanus	2012-11-28 13:00:00	Sagami River
1094	Actinopterygii	Perciformes	Gobiidae	Acanthogobius	A. flavimanus	2012-11-28 17:00:00	Sagami River
1095	Actinopterygii	Perciformes	Gobiidae	Acanthogobius	A. flavimanus	2012-11-28 17:00:00	Sagami River
1096	Actinopterygii	Perciformes	Gobiidae	Acanthogobius	A. flavimanus	2012-11-28 17:00:00	Sagami River
1613	Actinopterygii	Perciformes	Gobiidae	Acanthogobius	A. flavimanus	2012-12-21	Sagami River
1614	Actinopterygii	Perciformes	Gobiidae	Acanthogobius	A. flavimanus	2012-12-21	Sagami River
1074	Actinopterygii	Perciformes	Gobiidae	Acanthogobius	A. flavimanus	2012-12-23	Sagami River
1075	Actinopterygii	Perciformes	Gobiidae	Acanthogobius	A. flavimanus	2012-12-23	Sagami River
1076	Actinopterygii	Perciformes	Gobiidae	Acanthogobius	A. flavimanus	2012-12-23	Sagami River
1077	Actinopterygii	Perciformes	Gobiidae	Acanthogobius	A. flavimanus	2012-12-23	Sagami River
1078	Actinopterygii	Perciformes	Gobiidae	Acanthogobius	A. flavimanus	2012-12-23	Sagami River
1615	Actinopterygii	Perciformes	Gobiidae	Acanthogobius	A. flavimanus	2012-12-23	Sagami River
1616	Actinopterygii	Perciformes	Gobiidae	Acanthogobius	A. flavimanus	2012-12-23	Sagami River
1083	Actinopterygii	Perciformes	Gobiidae	Acanthogobius	A. flavimanus	2013-01-19	Sagami River
1617	Actinopterygii	Perciformes	Gobiidae	Acanthogobius	A. flavimanus	2013-01-19	Sagami River
1618	Actinopterygii	Perciformes	Gobiidae	Acanthogobius	A. flavimanus	2013-01-19	Sagami River
1619	Actinopterygii	Perciformes	Gobiidae	Acanthogobius	A. flavimanus	2013-01-19	Sagami River
1620	Actinopterygii	Perciformes	Gobiidae	Acanthogobius	A. flavimanus	2013-01-19	Sagami River
1621	Actinopterygii	Perciformes	Gobiidae	Acanthogobius	A. flavimanus	2013-01-19	Sagami River
1085	Actinopterygii	Perciformes	Gobiidae	Acanthogobius	A. flavimanus	2013-01-20	Sagami River
1086	Actinopterygii	Perciformes	Gobiidae	Acanthogobius	A. flavimanus	2013-01-20	Sagami River
1087	Actinopterygii	Perciformes	Gobiidae	Acanthogobius	A. flavimanus	2013-01-20	Sagami River
1088	Actinopterygii	Perciformes	Gobiidae	Acanthogobius	A. flavimanus	2013-01-20	Sagami River
1864	Actinopterygii	Perciformes	Gobiidae	Acanthogobius	A. flavimanus	2013-11-19	Sagami River
1865	Actinopterygii	Perciformes	Gobiidae	Acanthogobius	A. flavimanus	2013-11-19	Sagami River
1866	Actinopterygii	Perciformes	Gobiidae	Acanthogobius	A. flavimanus	2013-11-19	Sagami River
1867	Actinopterygii	Perciformes	Gobiidae	Acanthogobius	A. flavimanus	2013-11-19	Sagami River
448	Actinopterygii	Perciformes	Serranidae	Plectropomus	P. leoparadus	2015-12-26	Sagami River
1699	Actinopterygii	Perciformes	Gobiidae	Acanthogobius	A. flavimanus	2013-11-14	Saigawa River
1700	Actinopterygii	Perciformes	Gobiidae	Acanthogobius	A. flavimanus	2013-11-14	Saigawa River
1701	Actinopterygii	Perciformes	Gobiidae	Acanthogobius	A. flavimanus	2013-11-14	Saigawa River
1702	Actinopterygii	Perciformes	Gobiidae	Acanthogobius	A. flavimanus	2013-11-14	Saigawa River
1703	Actinopterygii	Perciformes	Gobiidae	Acanthogobius	A. flavimanus	2013-11-14	Saigawa River
1704	Actinopterygii	Perciformes	Gobiidae	Acanthogobius	A. flavimanus	2013-11-14	Saigawa River
1706	Actinopterygii	Perciformes	Gobiidae	Acanthogobius	A. flavimanus	2013-11-14	Saigawa River
1707	Actinopterygii	Perciformes	Gobiidae	Acanthogobius	A. flavimanus	2013-11-14	Saigawa River
1708	Actinopterygii	Perciformes	Gobiidae	Acanthogobius	A. flavimanus	2013-11-14	Saigawa River
1705	Actinopterygii	Perciformes	Lateolabracidae	Lateolabrax	L. japonicus	2013-11-14	Saigawa River
1224	Actinopterygii	Perciformes	Gobiidae	Acanthogobius	A. flavimanus	2012-11-02	Sendai Bay
1225	Actinopterygii	Perciformes	Gobiidae	Acanthogobius	A. flavimanus	2012-11-02	Sendai Bay
1226	Actinopterygii	Perciformes	Gobiidae	Acanthogobius	A. flavimanus	2012-11-02	Sendai Bay
1227	Actinopterygii	Perciformes	Gobiidae	Acanthogobius	A. flavimanus	2012-11-02	Sendai Bay
1228	Actinopterygii	Perciformes	Gobiidae	Acanthogobius	A. flavimanus	2012-11-02	Sendai Bay
1229	Actinopterygii	Perciformes	Gobiidae	Acanthogobius	A. flavimanus	2012-11-02	Sendai Bay
1230	Actinopterygii	Perciformes	Gobiidae	Acanthogobius	A. flavimanus	2012-11-02	Sendai Bay
1231	Actinopterygii	Perciformes	Gobiidae	Acanthogobius	A. flavimanus	2012-11-02	Sendai Bay
1232	Actinopterygii	Perciformes	Gobiidae	Acanthogobius	A. flavimanus	2012-11-02	Sendai Bay
1233	Actinopterygii	Perciformes	Gobiidae	Acanthogobius	A. flavimanus	2012-11-02	Sendai Bay
1234	Actinopterygii	Perciformes	Gobiidae	Acanthogobius	A. flavimanus	2012-11-02	Sendai Bay
1235	Actinopterygii	Perciformes	Gobiidae	Acanthogobius	A. flavimanus	2012-11-02	Sendai Bay
1236	Actinopterygii	Perciformes	Gobiidae	Acanthogobius	A. flavimanus	2012-11-02	Sendai Bay
1237	Actinopterygii	Perciformes	Gobiidae	Acanthogobius	A. flavimanus	2012-11-02	Sendai Bay
1238	Actinopterygii	Perciformes	Gobiidae	Acanthogobius	A. flavimanus	2012-11-02	Sendai Bay
1239	Actinopterygii	Perciformes	Gobiidae	Acanthogobius	A. flavimanus	2012-11-02	Sendai Bay
1240	Actinopterygii	Perciformes	Gobiidae	Acanthogobius	A. flavimanus	2012-11-02	Sendai Bay
1241	Actinopterygii	Perciformes	Gobiidae	Acanthogobius	A. flavimanus	2012-11-02	Sendai Bay
1242	Actinopterygii	Perciformes	Gobiidae	Acanthogobius	A. flavimanus	2012-11-02	Sendai Bay
1243	Actinopterygii	Perciformes	Gobiidae	Acanthogobius	A. flavimanus	2012-11-02	Sendai Bay
1244	Actinopterygii	Perciformes	Gobiidae	Acanthogobius	A. flavimanus	2012-11-02	Sendai Bay
1245	Actinopterygii	Perciformes	Gobiidae	Acanthogobius	A. flavimanus	2012-11-02	Sendai Bay
1246	Actinopterygii	Perciformes	Gobiidae	Acanthogobius	A. flavimanus	2012-11-02	Sendai Bay
1247	Actinopterygii	Perciformes	Gobiidae	Acanthogobius	A. flavimanus	2012-11-02	Sendai Bay
1248	Actinopterygii	Perciformes	Gobiidae	Acanthogobius	A. flavimanus	2012-11-02	Sendai Bay
1249	Actinopterygii	Perciformes	Gobiidae	Acanthogobius	A. flavimanus	2012-11-02	Sendai Bay
1250	Actinopterygii	Perciformes	Gobiidae	Acanthogobius	A. flavimanus	2012-11-02	Sendai Bay
1251	Actinopterygii	Perciformes	Gobiidae	Acanthogobius	A. flavimanus	2012-11-02	Sendai Bay
1252	Actinopterygii	Perciformes	Gobiidae	Acanthogobius	A. flavimanus	2012-11-02	Sendai Bay
1253	Actinopterygii	Perciformes	Gobiidae	Acanthogobius	A. flavimanus	2012-11-02	Sendai Bay
1254	Actinopterygii	Perciformes	Gobiidae	Acanthogobius	A. flavimanus	2012-11-02	Sendai Bay
1255	Actinopterygii	Perciformes	Gobiidae	Acanthogobius	A. flavimanus	2012-11-02	Sendai Bay
283	Actinopterygii	Perciformes	Sparidae	Acanthopagrus	A. schlegelii	2012-11-02	Sendai Bay
828	Actinopterygii	Perciformes	Embiotocidae	Ditrema	D. temmincki	2012-11-02	Sendai Bay
867	Actinopterygii	Scorpaeniformes	Hexagrammidae	Hexagrammos	H. agrammus	2012-11-02	Sendai Bay
688	Actinopterygii	Pleuronectiformes	Pleuronectidae	Pseudopleuronectes	P. herzensteini	2012-11-02	Sendai Bay
1256	Actinopterygii	Perciformes	Gobiidae	Acanthogobius	A. flavimanus	2012-12-07	Sendai Bay
1257	Actinopterygii	Perciformes	Gobiidae	Acanthogobius	A. flavimanus	2012-12-07	Sendai Bay
1258	Actinopterygii	Perciformes	Gobiidae	Acanthogobius	A. flavimanus	2012-12-07	Sendai Bay
1259	Actinopterygii	Perciformes	Gobiidae	Acanthogobius	A. flavimanus	2012-12-07	Sendai Bay
1260	Actinopterygii	Perciformes	Gobiidae	Acanthogobius	A. flavimanus	2012-12-07	Sendai Bay
1261	Actinopterygii	Perciformes	Gobiidae	Acanthogobius	A. flavimanus	2012-12-07	Sendai Bay
1262	Actinopterygii	Perciformes	Gobiidae	Acanthogobius	A. flavimanus	2012-12-07	Sendai Bay
1263	Actinopterygii	Perciformes	Gobiidae	Acanthogobius	A. flavimanus	2012-12-07	Sendai Bay
1264	Actinopterygii	Perciformes	Gobiidae	Acanthogobius	A. flavimanus	2012-12-07	Sendai Bay
1265	Actinopterygii	Perciformes	Gobiidae	Acanthogobius	A. flavimanus	2012-12-07	Sendai Bay
1266	Actinopterygii	Perciformes	Gobiidae	Acanthogobius	A. flavimanus	2012-12-07	Sendai Bay
1267	Actinopterygii	Perciformes	Gobiidae	Acanthogobius	A. flavimanus	2012-12-07	Sendai Bay
1268	Actinopterygii	Perciformes	Gobiidae	Acanthogobius	A. flavimanus	2012-12-07	Sendai Bay
1269	Actinopterygii	Perciformes	Gobiidae	Acanthogobius	A. flavimanus	2012-12-07	Sendai Bay
272	Actinopterygii	Scorpaeniformes	Sebastidae	Sebastes	S. schlegelii	2012-12-07	Sendai Bay
1270	Actinopterygii	Perciformes	Gobiidae	Acanthogobius	A. flavimanus	2013-01-30	Sendai Bay
1271	Actinopterygii	Perciformes	Gobiidae	Acanthogobius	A. flavimanus	2013-01-30	Sendai Bay
270	Actinopterygii	Scorpaeniformes	Sebastidae	Sebastes	S. schlegelii	2013-01-31	Sendai Bay
271	Actinopterygii	Scorpaeniformes	Sebastidae	Sebastes	S. schlegelii	2013-01-31	Sendai Bay
273	Actinopterygii	Scorpaeniformes	Sebastidae	Sebastes	S. schlegelii	2013-01-31	Sendai Bay
274	Actinopterygii	Scorpaeniformes	Sebastidae	Sebastes	S. schlegelii	2013-01-31	Sendai Bay
275	Actinopterygii	Scorpaeniformes	Sebastidae	Sebastes	S. schlegelii	2013-01-31	Sendai Bay
276	Actinopterygii	Scorpaeniformes	Sebastidae	Sebastes	S. schlegelii	2013-01-31	Sendai Bay
277	Actinopterygii	Scorpaeniformes	Sebastidae	Sebastes	S. schlegelii	2013-01-31	Sendai Bay
278	Actinopterygii	Scorpaeniformes	Sebastidae	Sebastes	S. schlegelii	2013-01-31	Sendai Bay
498	Actinopterygii	Gadiformes	Gadidae	unknown	unknown	2013-03-24	Sendai Bay
8	Actinopterygii	Perciformes	Carangidae	Decapterus	D. maruadsi	2013-08-10	Sendai Bay
162	Actinopterygii	Gadiformes	Odontobutidae	Odontobutis	O. obscura	2013-08-10	Sendai Bay
161	Actinopterygii	Gadiformes	Odontobutidae	Odontobutis	O. obscura	2013-09-14	Sendai Bay
1743	Actinopterygii	Perciformes	Gobiidae	Acanthogobius	A. flavimanus	2013-10-13	Sendai Bay
1744	Actinopterygii	Perciformes	Gobiidae	Acanthogobius	A. flavimanus	2013-10-13	Sendai Bay
1754	Actinopterygii	Perciformes	Gobiidae	Acanthogobius	A. flavimanus	2013-10-13	Sendai Bay
1755	Actinopterygii	Perciformes	Gobiidae	Acanthogobius	A. flavimanus	2013-10-13	Sendai Bay
1756	Actinopterygii	Perciformes	Gobiidae	Acanthogobius	A. flavimanus	2013-10-13	Sendai Bay
1757	Actinopterygii	Perciformes	Gobiidae	Acanthogobius	A. flavimanus	2013-10-13	Sendai Bay
1758	Actinopterygii	Perciformes	Gobiidae	Acanthogobius	A. flavimanus	2013-10-13	Sendai Bay
1759	Actinopterygii	Perciformes	Gobiidae	Acanthogobius	A. flavimanus	2013-10-13	Sendai Bay
1760	Actinopterygii	Perciformes	Gobiidae	Acanthogobius	A. flavimanus	2013-10-13	Sendai Bay
1761	Actinopterygii	Perciformes	Gobiidae	Acanthogobius	A. flavimanus	2013-10-13	Sendai Bay
1762	Actinopterygii	Perciformes	Gobiidae	Acanthogobius	A. flavimanus	2013-10-13	Sendai Bay
861	Actinopterygii	Tetraodontiformes	Tetraodontidae	Takifugu	T. niphobles	2013-10-13	Sendai Bay
1748	Actinopterygii	Perciformes	Gobiidae	Acanthogobius	A. flavimanus	2013-11-02	Sendai Bay
1749	Actinopterygii	Perciformes	Gobiidae	Acanthogobius	A. flavimanus	2013-11-02	Sendai Bay
1750	Actinopterygii	Perciformes	Gobiidae	Acanthogobius	A. flavimanus	2013-11-02	Sendai Bay
1751	Actinopterygii	Perciformes	Gobiidae	Acanthogobius	A. flavimanus	2013-11-02	Sendai Bay
1752	Actinopterygii	Perciformes	Gobiidae	Acanthogobius	A. flavimanus	2013-11-02	Sendai Bay
1753	Actinopterygii	Perciformes	Gobiidae	Acanthogobius	A. flavimanus	2013-11-02	Sendai Bay
1763	Actinopterygii	Perciformes	Gobiidae	Acanthogobius	A. flavimanus	2013-11-30	Sendai Bay
1764	Actinopterygii	Perciformes	Gobiidae	Acanthogobius	A. flavimanus	2013-11-30	Sendai Bay
1765	Actinopterygii	Perciformes	Gobiidae	Acanthogobius	A. flavimanus	2013-11-30	Sendai Bay
1766	Actinopterygii	Perciformes	Gobiidae	Acanthogobius	A. flavimanus	2013-11-30	Sendai Bay
1767	Actinopterygii	Perciformes	Gobiidae	Acanthogobius	A. flavimanus	2013-11-30	Sendai Bay
1768	Actinopterygii	Perciformes	Gobiidae	Acanthogobius	A. flavimanus	2013-11-30	Sendai Bay
1769	Actinopterygii	Perciformes	Gobiidae	Acanthogobius	A. flavimanus	2013-11-30	Sendai Bay
1770	Actinopterygii	Perciformes	Gobiidae	Acanthogobius	A. flavimanus	2013-11-30	Sendai Bay
1771	Actinopterygii	Perciformes	Gobiidae	Acanthogobius	A. flavimanus	2013-11-30	Sendai Bay
1772	Actinopterygii	Perciformes	Gobiidae	Acanthogobius	A. flavimanus	2013-11-30	Sendai Bay
565	Actinopterygii	Perciformes	Callionymidae	Repomucenus	R. richardsonii	2013-11-30	Sendai Bay
566	Actinopterygii	Perciformes	Callionymidae	Repomucenus	R. richardsonii	2013-11-30	Sendai Bay
499	Actinopterygii	Perciformes	Sparidae	Evynnis	E. tumifrons	2013-12-01	Sendai Bay
50	Actinopterygii	Tetraodontiformes	Tetraodontidae	Takifugu	T. chrysops	2013-12-01	Sendai Bay
881	Actinopterygii	Tetraodontiformes	Tetraodontidae	Takifugu	T. snyderi	2013-12-01	Sendai Bay
83	Actinopterygii	Pleuronectiformes	Pleuronectidae	Kareius	K. bicoloratus	2013-12-22	Sendai Bay
84	Actinopterygii	Pleuronectiformes	Pleuronectidae	Kareius	K. bicoloratus	2013-12-22	Sendai Bay
85	Actinopterygii	Pleuronectiformes	Pleuronectidae	Kareius	K. bicoloratus	2013-12-22	Sendai Bay
86	Actinopterygii	Pleuronectiformes	Pleuronectidae	Kareius	K. bicoloratus	2013-12-22	Sendai Bay
87	Actinopterygii	Pleuronectiformes	Pleuronectidae	Kareius	K. bicoloratus	2013-12-22	Sendai Bay
88	Actinopterygii	Pleuronectiformes	Pleuronectidae	Kareius	K. bicoloratus	2013-12-22	Sendai Bay
675	Actinopterygii	Clupeiformes	Clupeidae	Sardinops	S. melanostictus	2014-01-25	Sendai Bay
676	Actinopterygii	Clupeiformes	Clupeidae	Sardinops	S. melanostictus	2014-01-25	Sendai Bay
677	Actinopterygii	Clupeiformes	Clupeidae	Sardinops	S. melanostictus	2014-01-25	Sendai Bay
678	Actinopterygii	Clupeiformes	Clupeidae	Sardinops	S. melanostictus	2014-01-25	Sendai Bay
679	Actinopterygii	Clupeiformes	Clupeidae	Sardinops	S. melanostictus	2014-01-25	Sendai Bay
717	Actinopterygii	Perciformes	Scombridae	Scomber	S. japonicus	2014-08-03	Sendai Bay
718	Actinopterygii	Perciformes	Scombridae	Scomber	S. japonicus	2014-08-03	Sendai Bay
719	Actinopterygii	Perciformes	Scombridae	Scomber	S. japonicus	2014-08-03	Sendai Bay
720	Actinopterygii	Perciformes	Scombridae	Scomber	S. japonicus	2014-08-03	Sendai Bay
721	Actinopterygii	Perciformes	Scombridae	Scomber	S. japonicus	2014-08-03	Sendai Bay
941	Actinopterygii	Perciformes	Scombridae	Sarda	S. orientalis	2014-08-03	Sendai Bay
942	Actinopterygii	Perciformes	Scombridae	Sarda	S. orientalis	2014-08-03	Sendai Bay
825	Actinopterygii	Perciformes	Carangidae	Seriola	S. quinqueradiata	2014-08-24	Sendai Bay
214	Actinopterygii	Scorpaeniformes	Triglidae	Lepidotrigla	L. microptera	2014-09-15	Sendai Bay
215	Actinopterygii	Scorpaeniformes	Triglidae	Lepidotrigla	L. microptera	2014-09-15	Sendai Bay
680	Actinopterygii	Pleuronectiformes	Pleuronectidae	Pseudopleuronectes	P. herzensteini	2014-09-15	Sendai Bay
681	Actinopterygii	Pleuronectiformes	Pleuronectidae	Pseudopleuronectes	P. herzensteini	2014-09-15	Sendai Bay
682	Actinopterygii	Pleuronectiformes	Pleuronectidae	Pseudopleuronectes	P. herzensteini	2014-09-15	Sendai Bay
683	Actinopterygii	Pleuronectiformes	Pleuronectidae	Pseudopleuronectes	P. herzensteini	2014-09-15	Sendai Bay
684	Actinopterygii	Pleuronectiformes	Pleuronectidae	Pseudopleuronectes	P. herzensteini	2014-09-15	Sendai Bay
685	Actinopterygii	Pleuronectiformes	Pleuronectidae	Pseudopleuronectes	P. herzensteini	2014-09-15	Sendai Bay
362	Actinopterygii	Perciformes	Gobiidae	Tridentiger	T. trigonocephalus	2014-09-15	Sendai Bay
363	Actinopterygii	Perciformes	Gobiidae	Tridentiger	T. trigonocephalus	2014-09-15	Sendai Bay
364	Actinopterygii	Perciformes	Gobiidae	Tridentiger	T. trigonocephalus	2014-09-15	Sendai Bay
365	Actinopterygii	Perciformes	Gobiidae	Tridentiger	T. trigonocephalus	2014-09-15	Sendai Bay
768	Actinopterygii	Scorpaeniformes	Platycephalidae	Suggrundus	S. meerdervoortii	2014-10-11	Sendai Bay
1012	Actinopterygii	Scorpaeniformes	Platycephalidae	Suggrundus	S. meerdervoortii	2014-10-11	Sendai Bay
1013	Actinopterygii	Scorpaeniformes	Platycephalidae	Suggrundus	S. meerdervoortii	2014-10-11	Sendai Bay
583	Actinopterygii	Perciformes	Sparidae	Evynnis	E. tumifrons	2014-11-03	Sendai Bay
187	Actinopterygii	Scorpaeniformes	Sebastidae	Sebastes	S. thompsoni	2014-11-03	Sendai Bay
686	Actinopterygii	Pleuronectiformes	Pleuronectidae	Pseudopleuronectes	P. herzensteini	2014-11-16	Sendai Bay
366	Actinopterygii	Perciformes	Gobiidae	Tridentiger	T. trigonocephalus	2014-11-16	Sendai Bay
367	Actinopterygii	Perciformes	Gobiidae	Tridentiger	T. trigonocephalus	2014-11-16	Sendai Bay
368	Actinopterygii	Perciformes	Gobiidae	Tridentiger	T. trigonocephalus	2014-11-16	Sendai Bay
369	Actinopterygii	Perciformes	Gobiidae	Tridentiger	T. trigonocephalus	2014-11-16	Sendai Bay
370	Actinopterygii	Perciformes	Gobiidae	Tridentiger	T. trigonocephalus	2014-11-16	Sendai Bay
547	Actinopterygii	Gadiformes	Odontobutidae	Odontobutis	O. obscura	2014-12-29	Sendai Bay
188	Actinopterygii	Scorpaeniformes	Sebastidae	Sebastes	S. thompsoni	2014-12-29	Sendai Bay
722	Actinopterygii	Perciformes	Sebastidae	Sebastes	S. vulpes	2014-12-29	Sendai Bay
723	Actinopterygii	Perciformes	Sebastidae	Sebastes	S. vulpes	2014-12-29	Sendai Bay
207	Actinopterygii	Perciformes	Carangidae	Carangoides	C. equula	2015-08-09	Sendai Bay
209	Actinopterygii	Clupeiformes	Engraulidae	Engraulis	E. japonicus	2015-08-09	Sendai Bay
491	Actinopterygii	Perciformes	Lateolabracidae	Lateolabrax	L. maculatus	2012-11-22	Shonai River
492	Actinopterygii	Perciformes	Lateolabracidae	Lateolabrax	L. maculatus	2012-11-22	Shonai River
493	Actinopterygii	Perciformes	Lateolabracidae	Lateolabrax	L. maculatus	2012-11-22	Shonai River
911	Actinopterygii	Perciformes	Priacanthidae	Cookeolus	C. japonicus_2	2013-05-04	Suruga Bay
912	Actinopterygii	Perciformes	Priacanthidae	Cookeolus	C. japonicus_2	2013-05-04	Suruga Bay
580	Actinopterygii	Aulopiformes	Aulopidae	Hime	Hime sp.	2013-05-04	Suruga Bay
818	Actinopterygii	Perciformes	Nemipteridae	Nemipterus	N. virgatus	2013-08-17	Suruga Bay
819	Actinopterygii	Perciformes	Nemipteridae	Nemipterus	N. virgatus	2013-08-17	Suruga Bay
820	Actinopterygii	Perciformes	Nemipteridae	Nemipterus	N. virgatus	2013-08-17	Suruga Bay
539	Actinopterygii	Aulopiformes	Synodontidae	Saurida	S. elongata	2013-08-17	Suruga Bay
609	Actinopterygii	Perciformes	Mullidae	Upeneus	U. japonicus	2013-08-17	Suruga Bay
610	Actinopterygii	Perciformes	Mullidae	Upeneus	U. japonicus	2013-08-17	Suruga Bay
611	Actinopterygii	Perciformes	Mullidae	Upeneus	U. japonicus	2013-08-17	Suruga Bay
419	Actinopterygii	Perciformes	Serranidae	Plectropomus	P. leoparadus	2017-07-21	Suruga Bay
420	Actinopterygii	Perciformes	Serranidae	Plectropomus	P. leoparadus	2017-07-21	Suruga Bay
789	Actinopterygii	Salmoniformes	Osmeridae	Hypomesus	H. nipponensis	2012-03-11	Suwa Lake
790	Actinopterygii	Salmoniformes	Osmeridae	Hypomesus	H. nipponensis	2012-03-11	Suwa Lake
791	Actinopterygii	Salmoniformes	Osmeridae	Hypomesus	H. nipponensis	2012-03-11	Suwa Lake
1622	Actinopterygii	Perciformes	Gobiidae	Acanthogobius	A. flavimanus	2011-05-31	Tama River
1625	Actinopterygii	Perciformes	Gobiidae	Acanthogobius	A. flavimanus	2011-05-31	Tama River
1623	Actinopterygii	Perciformes	Gobiidae	Acanthogobius	A. flavimanus	2011-06-15	Tama River
1624	Actinopterygii	Perciformes	Gobiidae	Acanthogobius	A. flavimanus	2011-07-27	Tama River
1626	Actinopterygii	Perciformes	Gobiidae	Acanthogobius	A. flavimanus	2011-07-27	Tama River
1359	Actinopterygii	Perciformes	Gobiidae	Acanthogobius	A. flavimanus	2011-08-14	Tama River
1627	Actinopterygii	Perciformes	Gobiidae	Acanthogobius	A. flavimanus	2011-08-14	Tama River
1628	Actinopterygii	Perciformes	Gobiidae	Acanthogobius	A. flavimanus	2011-08-14	Tama River
1629	Actinopterygii	Perciformes	Gobiidae	Acanthogobius	A. flavimanus	2011-09-15 18:00:00	Tama River
1630	Actinopterygii	Perciformes	Gobiidae	Acanthogobius	A. flavimanus	2011-09-15 18:00:00	Tama River
1631	Actinopterygii	Perciformes	Gobiidae	Acanthogobius	A. flavimanus	2011-09-15 18:00:00	Tama River
1632	Actinopterygii	Perciformes	Gobiidae	Acanthogobius	A. flavimanus	2011-09-15 18:00:00	Tama River
1633	Actinopterygii	Perciformes	Gobiidae	Acanthogobius	A. flavimanus	2011-09-15 18:00:00	Tama River
1634	Actinopterygii	Perciformes	Gobiidae	Acanthogobius	A. flavimanus	2011-09-15 18:00:00	Tama River
1360	Actinopterygii	Perciformes	Gobiidae	Acanthogobius	A. flavimanus	2011-10-26 15:30:00	Tama River
1635	Actinopterygii	Perciformes	Gobiidae	Acanthogobius	A. flavimanus	2011-10-26 15:30:00	Tama River
1636	Actinopterygii	Perciformes	Gobiidae	Acanthogobius	A. flavimanus	2011-10-26 15:30:00	Tama River
1637	Actinopterygii	Perciformes	Gobiidae	Acanthogobius	A. flavimanus	2011-10-26 15:30:00	Tama River
1638	Actinopterygii	Perciformes	Gobiidae	Acanthogobius	A. flavimanus	2011-10-26 15:30:00	Tama River
1639	Actinopterygii	Perciformes	Gobiidae	Acanthogobius	A. flavimanus	2011-10-26 15:30:00	Tama River
1640	Actinopterygii	Perciformes	Gobiidae	Acanthogobius	A. flavimanus	2011-10-26 15:30:00	Tama River
1641	Actinopterygii	Perciformes	Gobiidae	Acanthogobius	A. flavimanus	2011-10-26 15:30:00	Tama River
1642	Actinopterygii	Perciformes	Gobiidae	Acanthogobius	A. flavimanus	2011-10-26 15:30:00	Tama River
1643	Actinopterygii	Perciformes	Gobiidae	Acanthogobius	A. flavimanus	2011-10-26 15:30:00	Tama River
1644	Actinopterygii	Perciformes	Gobiidae	Acanthogobius	A. flavimanus	2011-10-26 15:30:00	Tama River
615	Actinopterygii	Perciformes	Gobiidae	Favonigobius	F. gymnauchen	2011-10-26 15:30:00	Tama River
1645	Actinopterygii	Perciformes	Gobiidae	Acanthogobius	A. flavimanus	2011-11-01	Tama River
1646	Actinopterygii	Perciformes	Gobiidae	Acanthogobius	A. flavimanus	2011-11-03 13:50:00	Tama River
1647	Actinopterygii	Perciformes	Gobiidae	Acanthogobius	A. flavimanus	2011-11-03 13:50:00	Tama River
1648	Actinopterygii	Perciformes	Gobiidae	Acanthogobius	A. flavimanus	2011-11-03 15:00:00	Tama River
1651	Actinopterygii	Perciformes	Gobiidae	Acanthogobius	A. flavimanus	2011-11-15 15:00:00	Tama River
1650	Actinopterygii	Perciformes	Gobiidae	Acanthogobius	A. flavimanus	2011-11-15 15:30:00	Tama River
1652	Actinopterygii	Perciformes	Gobiidae	Acanthogobius	A. flavimanus	2011-11-15 15:30:00	Tama River
1653	Actinopterygii	Perciformes	Gobiidae	Acanthogobius	A. flavimanus	2011-11-15 16:30:00	Tama River
1649	Actinopterygii	Perciformes	Gobiidae	Acanthogobius	A. flavimanus	2011-11-15 17:00:00	Tama River
1654	Actinopterygii	Perciformes	Gobiidae	Acanthogobius	A. flavimanus	2011-12-21 10:30:00	Tama River
1655	Actinopterygii	Perciformes	Gobiidae	Acanthogobius	A. flavimanus	2011-12-21 10:30:00	Tama River
1656	Actinopterygii	Perciformes	Gobiidae	Acanthogobius	A. flavimanus	2011-12-21 10:30:00	Tama River
1657	Actinopterygii	Perciformes	Gobiidae	Acanthogobius	A. flavimanus	2011-12-21 10:30:00	Tama River
1658	Actinopterygii	Perciformes	Gobiidae	Acanthogobius	A. flavimanus	2011-12-21 10:30:00	Tama River
1659	Actinopterygii	Perciformes	Gobiidae	Acanthogobius	A. flavimanus	2011-12-21 10:30:00	Tama River
1660	Actinopterygii	Perciformes	Gobiidae	Acanthogobius	A. flavimanus	2012-01-04 11:30:00	Tama River
1023	Actinopterygii	Salmoniformes	Salmonidae	Oncorhynchus	O. masou	2012-03-17	Tama River
1024	Actinopterygii	Salmoniformes	Salmonidae	Oncorhynchus	O. masou	2012-03-17	Tama River
1025	Actinopterygii	Salmoniformes	Salmonidae	Oncorhynchus	O. masou	2012-03-17	Tama River
128	Actinopterygii	Salmoniformes	Salmonidae	Salvelinus	S. leucomaenis	2012-07-28	Tama River
129	Actinopterygii	Salmoniformes	Salmonidae	Salvelinus	S. leucomaenis	2012-07-28	Tama River
1163	Actinopterygii	Perciformes	Gobiidae	Acanthogobius	A. flavimanus	2012-07-29	Tama River
1164	Actinopterygii	Perciformes	Gobiidae	Acanthogobius	A. flavimanus	2012-07-29	Tama River
1165	Actinopterygii	Perciformes	Gobiidae	Acanthogobius	A. flavimanus	2012-07-29	Tama River
1166	Actinopterygii	Perciformes	Gobiidae	Acanthogobius	A. flavimanus	2012-07-29	Tama River
1661	Actinopterygii	Perciformes	Gobiidae	Acanthogobius	A. flavimanus	2012-07-29	Tama River
1662	Actinopterygii	Perciformes	Gobiidae	Acanthogobius	A. flavimanus	2012-07-29	Tama River
1663	Actinopterygii	Perciformes	Gobiidae	Acanthogobius	A. flavimanus	2012-07-29	Tama River
1042	Actinopterygii	Perciformes	Gobiidae	Acanthogobius	A. flavimanus	2012-08-31	Tama River
1043	Actinopterygii	Perciformes	Gobiidae	Acanthogobius	A. flavimanus	2012-08-31	Tama River
1167	Actinopterygii	Perciformes	Gobiidae	Acanthogobius	A. flavimanus	2012-08-31	Tama River
1168	Actinopterygii	Perciformes	Gobiidae	Acanthogobius	A. flavimanus	2012-08-31	Tama River
1169	Actinopterygii	Perciformes	Gobiidae	Acanthogobius	A. flavimanus	2012-08-31	Tama River
1170	Actinopterygii	Perciformes	Gobiidae	Acanthogobius	A. flavimanus	2012-08-31	Tama River
1171	Actinopterygii	Perciformes	Gobiidae	Acanthogobius	A. flavimanus	2012-08-31	Tama River
1172	Actinopterygii	Perciformes	Gobiidae	Acanthogobius	A. flavimanus	2012-08-31	Tama River
1173	Actinopterygii	Perciformes	Gobiidae	Acanthogobius	A. flavimanus	2012-08-31	Tama River
1174	Actinopterygii	Perciformes	Gobiidae	Acanthogobius	A. flavimanus	2012-08-31	Tama River
1175	Actinopterygii	Perciformes	Gobiidae	Acanthogobius	A. flavimanus	2012-08-31	Tama River
1176	Actinopterygii	Perciformes	Gobiidae	Acanthogobius	A. flavimanus	2012-08-31	Tama River
1177	Actinopterygii	Perciformes	Gobiidae	Acanthogobius	A. flavimanus	2012-09-17	Tama River
1178	Actinopterygii	Perciformes	Gobiidae	Acanthogobius	A. flavimanus	2012-09-17	Tama River
1179	Actinopterygii	Perciformes	Gobiidae	Acanthogobius	A. flavimanus	2012-09-17	Tama River
1180	Actinopterygii	Perciformes	Gobiidae	Acanthogobius	A. flavimanus	2012-09-17	Tama River
1181	Actinopterygii	Perciformes	Gobiidae	Acanthogobius	A. flavimanus	2012-09-17	Tama River
1182	Actinopterygii	Perciformes	Gobiidae	Acanthogobius	A. flavimanus	2012-09-17	Tama River
1183	Actinopterygii	Perciformes	Gobiidae	Acanthogobius	A. flavimanus	2012-09-17	Tama River
1184	Actinopterygii	Perciformes	Gobiidae	Acanthogobius	A. flavimanus	2012-09-17	Tama River
1185	Actinopterygii	Perciformes	Gobiidae	Acanthogobius	A. flavimanus	2012-09-17	Tama River
1186	Actinopterygii	Perciformes	Gobiidae	Acanthogobius	A. flavimanus	2012-09-17	Tama River
1187	Actinopterygii	Perciformes	Gobiidae	Acanthogobius	A. flavimanus	2012-10-06	Tama River
1188	Actinopterygii	Perciformes	Gobiidae	Acanthogobius	A. flavimanus	2012-10-06	Tama River
1189	Actinopterygii	Perciformes	Gobiidae	Acanthogobius	A. flavimanus	2012-10-06	Tama River
1190	Actinopterygii	Perciformes	Gobiidae	Acanthogobius	A. flavimanus	2012-10-06	Tama River
1191	Actinopterygii	Perciformes	Gobiidae	Acanthogobius	A. flavimanus	2012-10-06	Tama River
1192	Actinopterygii	Perciformes	Gobiidae	Acanthogobius	A. flavimanus	2012-10-06	Tama River
1193	Actinopterygii	Perciformes	Gobiidae	Acanthogobius	A. flavimanus	2012-10-06	Tama River
1194	Actinopterygii	Perciformes	Gobiidae	Acanthogobius	A. flavimanus	2012-10-06	Tama River
1195	Actinopterygii	Perciformes	Gobiidae	Acanthogobius	A. flavimanus	2012-10-06	Tama River
1196	Actinopterygii	Perciformes	Gobiidae	Acanthogobius	A. flavimanus	2012-10-06	Tama River
1197	Actinopterygii	Perciformes	Gobiidae	Acanthogobius	A. flavimanus	2012-10-06	Tama River
1198	Actinopterygii	Perciformes	Gobiidae	Acanthogobius	A. flavimanus	2012-10-06	Tama River
1199	Actinopterygii	Perciformes	Gobiidae	Acanthogobius	A. flavimanus	2012-10-06	Tama River
1200	Actinopterygii	Perciformes	Gobiidae	Acanthogobius	A. flavimanus	2012-10-16 15:30:00	Tama River
1201	Actinopterygii	Perciformes	Gobiidae	Acanthogobius	A. flavimanus	2012-10-16 15:30:00	Tama River
1202	Actinopterygii	Perciformes	Gobiidae	Acanthogobius	A. flavimanus	2012-10-16 15:30:00	Tama River
1203	Actinopterygii	Perciformes	Gobiidae	Acanthogobius	A. flavimanus	2012-10-16 15:30:00	Tama River
1204	Actinopterygii	Perciformes	Gobiidae	Acanthogobius	A. flavimanus	2012-10-16 15:30:00	Tama River
1205	Actinopterygii	Perciformes	Gobiidae	Acanthogobius	A. flavimanus	2012-10-16 15:30:00	Tama River
1208	Actinopterygii	Perciformes	Gobiidae	Acanthogobius	A. flavimanus	2012-10-16 15:59:59	Tama River
1206	Actinopterygii	Perciformes	Gobiidae	Acanthogobius	A. flavimanus	2012-10-16 16:00:00	Tama River
1207	Actinopterygii	Perciformes	Gobiidae	Acanthogobius	A. flavimanus	2012-10-16 16:00:00	Tama River
1209	Actinopterygii	Perciformes	Gobiidae	Acanthogobius	A. flavimanus	2012-10-16 17:00:00	Tama River
1210	Actinopterygii	Perciformes	Gobiidae	Acanthogobius	A. flavimanus	2012-10-16 17:00:00	Tama River
1211	Actinopterygii	Perciformes	Gobiidae	Acanthogobius	A. flavimanus	2012-10-16 17:00:00	Tama River
1212	Actinopterygii	Perciformes	Gobiidae	Acanthogobius	A. flavimanus	2012-10-16 17:00:00	Tama River
1219	Actinopterygii	Perciformes	Gobiidae	Acanthogobius	A. flavimanus	2012-11-17	Tama River
1220	Actinopterygii	Perciformes	Gobiidae	Acanthogobius	A. flavimanus	2012-11-17	Tama River
1221	Actinopterygii	Perciformes	Gobiidae	Acanthogobius	A. flavimanus	2012-11-17	Tama River
1222	Actinopterygii	Perciformes	Gobiidae	Acanthogobius	A. flavimanus	2012-11-17	Tama River
1223	Actinopterygii	Perciformes	Gobiidae	Acanthogobius	A. flavimanus	2012-11-17	Tama River
1213	Actinopterygii	Perciformes	Gobiidae	Acanthogobius	A. flavimanus	2012-11-21 12:00:00	Tama River
1214	Actinopterygii	Perciformes	Gobiidae	Acanthogobius	A. flavimanus	2012-11-21 12:00:00	Tama River
1215	Actinopterygii	Perciformes	Gobiidae	Acanthogobius	A. flavimanus	2012-11-21 12:00:00	Tama River
1216	Actinopterygii	Perciformes	Gobiidae	Acanthogobius	A. flavimanus	2012-11-21 12:00:00	Tama River
1217	Actinopterygii	Perciformes	Gobiidae	Acanthogobius	A. flavimanus	2012-11-21 12:00:00	Tama River
1218	Actinopterygii	Perciformes	Gobiidae	Acanthogobius	A. flavimanus	2012-11-21 12:00:00	Tama River
1133	Actinopterygii	Perciformes	Gobiidae	Acanthogobius	A. flavimanus	2012-12-12	Tama River
1134	Actinopterygii	Perciformes	Gobiidae	Acanthogobius	A. flavimanus	2012-12-12	Tama River
1072	Actinopterygii	Perciformes	Gobiidae	Acanthogobius	A. flavimanus	2012-12-21	Tama River
1073	Actinopterygii	Perciformes	Gobiidae	Acanthogobius	A. flavimanus	2012-12-21	Tama River
1784	Actinopterygii	Perciformes	Gobiidae	Acanthogobius	A. flavimanus	2013-08-30	Tama River
1785	Actinopterygii	Perciformes	Gobiidae	Acanthogobius	A. flavimanus	2013-08-30	Tama River
1786	Actinopterygii	Perciformes	Gobiidae	Acanthogobius	A. flavimanus	2013-08-30	Tama River
1787	Actinopterygii	Perciformes	Gobiidae	Acanthogobius	A. flavimanus	2013-08-30	Tama River
1788	Actinopterygii	Perciformes	Gobiidae	Acanthogobius	A. flavimanus	2013-08-30	Tama River
1789	Actinopterygii	Perciformes	Gobiidae	Acanthogobius	A. flavimanus	2013-08-30	Tama River
1790	Actinopterygii	Perciformes	Gobiidae	Acanthogobius	A. flavimanus	2013-09-22	Tama River
1791	Actinopterygii	Perciformes	Gobiidae	Acanthogobius	A. flavimanus	2013-09-22	Tama River
1792	Actinopterygii	Perciformes	Gobiidae	Acanthogobius	A. flavimanus	2013-09-22	Tama River
1793	Actinopterygii	Perciformes	Gobiidae	Acanthogobius	A. flavimanus	2013-09-22	Tama River
1794	Actinopterygii	Perciformes	Gobiidae	Acanthogobius	A. flavimanus	2013-09-22	Tama River
1795	Actinopterygii	Perciformes	Gobiidae	Acanthogobius	A. flavimanus	2013-09-22	Tama River
1796	Actinopterygii	Perciformes	Gobiidae	Acanthogobius	A. flavimanus	2013-09-22	Tama River
1797	Actinopterygii	Perciformes	Gobiidae	Acanthogobius	A. flavimanus	2013-09-22	Tama River
1798	Actinopterygii	Perciformes	Gobiidae	Acanthogobius	A. flavimanus	2013-10-18	Tama River
1799	Actinopterygii	Perciformes	Gobiidae	Acanthogobius	A. flavimanus	2013-10-18	Tama River
1800	Actinopterygii	Perciformes	Gobiidae	Acanthogobius	A. flavimanus	2013-10-18	Tama River
1801	Actinopterygii	Perciformes	Gobiidae	Acanthogobius	A. flavimanus	2013-10-18	Tama River
1802	Actinopterygii	Perciformes	Gobiidae	Acanthogobius	A. flavimanus	2013-10-18	Tama River
1803	Actinopterygii	Perciformes	Gobiidae	Acanthogobius	A. flavimanus	2013-10-18	Tama River
1820	Actinopterygii	Perciformes	Gobiidae	Acanthogobius	A. flavimanus	2013-10-19	Tama River
1821	Actinopterygii	Perciformes	Gobiidae	Acanthogobius	A. flavimanus	2013-10-19	Tama River
1822	Actinopterygii	Perciformes	Gobiidae	Acanthogobius	A. flavimanus	2013-10-19	Tama River
1823	Actinopterygii	Perciformes	Gobiidae	Acanthogobius	A. flavimanus	2013-10-19	Tama River
1804	Actinopterygii	Perciformes	Gobiidae	Acanthogobius	A. flavimanus	2013-11-09	Tama River
1805	Actinopterygii	Perciformes	Gobiidae	Acanthogobius	A. flavimanus	2013-11-09	Tama River
1806	Actinopterygii	Perciformes	Gobiidae	Acanthogobius	A. flavimanus	2013-11-09	Tama River
1807	Actinopterygii	Perciformes	Gobiidae	Acanthogobius	A. flavimanus	2013-11-09	Tama River
1808	Actinopterygii	Perciformes	Gobiidae	Acanthogobius	A. flavimanus	2013-11-09	Tama River
1809	Actinopterygii	Perciformes	Gobiidae	Acanthogobius	A. flavimanus	2013-11-09	Tama River
1810	Actinopterygii	Perciformes	Gobiidae	Acanthogobius	A. flavimanus	2013-11-09	Tama River
1811	Actinopterygii	Perciformes	Gobiidae	Acanthogobius	A. flavimanus	2013-11-09	Tama River
1812	Actinopterygii	Perciformes	Gobiidae	Acanthogobius	A. flavimanus	2013-11-09	Tama River
474	Actinopterygii	Perciformes	Lateolabracidae	Lateolabrax	L. japonicus	2013-12-04	Tama River
475	Actinopterygii	Perciformes	Lateolabracidae	Lateolabrax	L. japonicus	2013-12-04	Tama River
476	Actinopterygii	Perciformes	Lateolabracidae	Lateolabrax	L. japonicus	2013-12-04	Tama River
477	Actinopterygii	Perciformes	Lateolabracidae	Lateolabrax	L. japonicus	2013-12-04	Tama River
1813	Actinopterygii	Perciformes	Gobiidae	Acanthogobius	A. flavimanus	2013-12-05	Tama River
1814	Actinopterygii	Perciformes	Gobiidae	Acanthogobius	A. flavimanus	2013-12-05	Tama River
1815	Actinopterygii	Perciformes	Gobiidae	Acanthogobius	A. flavimanus	2013-12-05	Tama River
1816	Actinopterygii	Perciformes	Gobiidae	Acanthogobius	A. flavimanus	2013-12-05	Tama River
1817	Actinopterygii	Perciformes	Gobiidae	Acanthogobius	A. flavimanus	2013-12-05	Tama River
1818	Actinopterygii	Perciformes	Gobiidae	Acanthogobius	A. flavimanus	2013-12-05	Tama River
1819	Actinopterygii	Perciformes	Gobiidae	Acanthogobius	A. flavimanus	2013-12-05	Tama River
798	Actinopterygii	Cypriniformes	Cyprinidae	Hemibarbus	H. barbus	2014-04-07	Tama River
971	Actinopterygii	Mugiliformes	Mugilidae	Mugil	M. cepphalus	2015-04-19	Tama River
972	Actinopterygii	Mugiliformes	Mugilidae	Mugil	M. cepphalus	2015-04-19	Tama River
973	Actinopterygii	Mugiliformes	Mugilidae	Mugil	M. cepphalus	2015-04-19	Tama River
795	Actinopterygii	Osmeriformes	Osmeridae	Plecoglossus	P. altivelis	2015-04-19	Tama River
796	Actinopterygii	Osmeriformes	Osmeridae	Plecoglossus	P. altivelis	2015-04-19	Tama River
797	Actinopterygii	Osmeriformes	Osmeridae	Plecoglossus	P. altivelis	2015-04-19	Tama River
949	Actinopterygii	Pleuronectiformes	Paralichthyidae	Paralichthys	P. olivaceus	2011-05-16	Tokyo Bay
1018	Actinopterygii	Scorpaeniformes	Scorpaenidae	Sebastes	unknown	2011-05-16	Tokyo Bay
1019	Actinopterygii	Scorpaeniformes	Scorpaenidae	Sebastes	unknown	2011-05-16	Tokyo Bay
1020	Actinopterygii	Scorpaeniformes	Scorpaenidae	Sebastes	unknown	2011-05-16	Tokyo Bay
950	Actinopterygii	Pleuronectiformes	Paralichthyidae	Paralichthys	P. olivaceus	2011-05-17	Tokyo Bay
951	Actinopterygii	Pleuronectiformes	Paralichthyidae	Paralichthys	P. olivaceus	2011-05-18	Tokyo Bay
952	Actinopterygii	Pleuronectiformes	Paralichthyidae	Paralichthys	P. olivaceus	2011-05-19	Tokyo Bay
953	Actinopterygii	Pleuronectiformes	Paralichthyidae	Paralichthys	P. olivaceus	2011-05-20	Tokyo Bay
954	Actinopterygii	Pleuronectiformes	Paralichthyidae	Paralichthys	P. olivaceus	2011-05-21	Tokyo Bay
955	Actinopterygii	Pleuronectiformes	Paralichthyidae	Paralichthys	P. olivaceus	2011-05-22	Tokyo Bay
956	Actinopterygii	Pleuronectiformes	Paralichthyidae	Paralichthys	P. olivaceus	2011-05-23	Tokyo Bay
984	Actinopterygii	Scorpaeniformes	Platycephalidae	Platycephalus	Platycephalus sp.	2011-05-24	Tokyo Bay
985	Actinopterygii	Scorpaeniformes	Platycephalidae	Platycephalus	Platycephalus sp.	2011-05-25	Tokyo Bay
986	Actinopterygii	Scorpaeniformes	Platycephalidae	Platycephalus	Platycephalus sp.	2011-05-26	Tokyo Bay
574	Actinopterygii	Perciformes	Apogonidae	Apogon	A. semilineatus	2011-06-04	Tokyo Bay
575	Actinopterygii	Perciformes	Apogonidae	Apogon	A. semilineatus	2011-06-04	Tokyo Bay
576	Actinopterygii	Perciformes	Apogonidae	Apogon	A. semilineatus	2011-06-04	Tokyo Bay
629	Actinopterygii	Perciformes	Sparidae	Rhabdosargus	R. sarba	2011-10-13 14:19:59	Tokyo Bay
1037	Actinopterygii	Perciformes	Gobiidae	Acanthogobius	A. flavimanus	2012-01-13 19:00:00	Tokyo Bay
1038	Actinopterygii	Perciformes	Gobiidae	Acanthogobius	A. flavimanus	2012-01-13 19:00:00	Tokyo Bay
1039	Actinopterygii	Perciformes	Gobiidae	Acanthogobius	A. flavimanus	2012-01-13 19:00:00	Tokyo Bay
347	Actinopterygii	Perciformes	Gobiidae	Sagamia	S. geneionema	2012-02-04 16:00:00	Tokyo Bay
348	Actinopterygii	Perciformes	Gobiidae	Sagamia	S. geneionema	2012-02-04 16:00:00	Tokyo Bay
349	Actinopterygii	Perciformes	Gobiidae	Sagamia	S. geneionema	2012-02-04 16:00:00	Tokyo Bay
387	Actinopterygii	Scorpaeniformes	Scorpaenidae	Sebastes	S. cheni	2012-03-25	Tokyo Bay
388	Actinopterygii	Scorpaeniformes	Scorpaenidae	Sebastes	S. cheni	2012-03-25	Tokyo Bay
389	Actinopterygii	Scorpaeniformes	Scorpaenidae	Sebastes	S. cheni	2012-03-25	Tokyo Bay
507	Actinopterygii	Perciformes	Gobiidae	Tridentiger	T. obscurus	2012-04-08	Tokyo Bay
869	Actinopterygii	Perciformes	Gempylidae	Gempylus	G. serpens	2012-04-17	Tokyo Bay
829	Actinopterygii	Perciformes	Embiotocidae	Ditrema	D. temmincki	2012-04-24	Tokyo Bay
830	Actinopterygii	Perciformes	Embiotocidae	Ditrema	D. temmincki	2012-04-24	Tokyo Bay
993	Actinopterygii	Perciformes	Embiotocidae	Ditrema	D. Temminckii	2012-04-24	Tokyo Bay
994	Actinopterygii	Perciformes	Embiotocidae	Ditrema	D. Temminckii	2012-04-24	Tokyo Bay
995	Actinopterygii	Perciformes	Embiotocidae	Ditrema	D. Temminckii	2012-04-24	Tokyo Bay
760	Actinopterygii	Pleuronectiformes	Pleuronectidae	Eopsetta	E. grigorjewi	2012-04-28	Tokyo Bay
1002	Actinopterygii	Pleuronectiformes	Pleuronectidae	Eopsetta	E. grigorjewi	2012-04-28	Tokyo Bay
604	Actinopterygii	Aulopiformes	Aulopidae	Hime	H. japonica_1	2012-04-28	Tokyo Bay
670	Actinopterygii	Perciformes	Carangidae	Trachurus	T. japonicus	2012-04-28	Tokyo Bay
671	Actinopterygii	Perciformes	Carangidae	Trachurus	T. japonicus	2012-04-28	Tokyo Bay
672	Actinopterygii	Perciformes	Carangidae	Trachurus	T. japonicus	2012-04-28	Tokyo Bay
673	Actinopterygii	Perciformes	Carangidae	Trachurus	T. japonicus	2012-04-28	Tokyo Bay
674	Actinopterygii	Perciformes	Carangidae	Trachurus	T. japonicus	2012-04-28	Tokyo Bay
16	Actinopterygii	Perciformes	Sphyraenidae	Sphyraena	S. pinguis	2012-06-02	Tokyo Bay
667	Actinopterygii	Perciformes	Labridae	Halichoeres	H. tenuispinis	2012-06-26	Tokyo Bay
1040	Actinopterygii	Perciformes	Gobiidae	Acanthogobius	A. flavimanus	2012-07-22	Tokyo Bay
1041	Actinopterygii	Perciformes	Gobiidae	Acanthogobius	A. flavimanus	2012-07-22	Tokyo Bay
1349	Actinopterygii	Perciformes	Gobiidae	Acanthogobius	A. flavimanus	2012-07-22	Tokyo Bay
1350	Actinopterygii	Perciformes	Gobiidae	Acanthogobius	A. flavimanus	2012-07-22	Tokyo Bay
1351	Actinopterygii	Perciformes	Gobiidae	Acanthogobius	A. flavimanus	2012-07-22	Tokyo Bay
374	Actinopterygii	Perciformes	Sciaenidae	Pennahia	P. argentata	2012-07-22	Tokyo Bay
1426	Actinopterygii	Perciformes	Gobiidae	Acanthogobius	A. flavimanus	2012-07-25	Tokyo Bay
1427	Actinopterygii	Perciformes	Gobiidae	Acanthogobius	A. flavimanus	2012-07-25	Tokyo Bay
1428	Actinopterygii	Perciformes	Gobiidae	Acanthogobius	A. flavimanus	2012-07-25	Tokyo Bay
1429	Actinopterygii	Perciformes	Gobiidae	Acanthogobius	A. flavimanus	2012-07-25	Tokyo Bay
240	Actinopterygii	Tetraodontiformes	Triacanthidae	Triacanthus	T. biaculeatus	2012-07-25	Tokyo Bay
932	Actinopterygii	Tetraodontiformes	Balistidae	Xanthichthys	X. mento	2012-08-19	Tokyo Bay
843	Actinopterygii	Perciformes	Sphyraenidae	Sphyraena	S. barracuda	2012-08-20	Tokyo Bay
845	Actinopterygii	Perciformes	Pomacentridae	Abudefduf	A. vaigiensis	2012-08-21	Tokyo Bay
567	Actinopterygii	Perciformes	Callionymidae	Repomucenus	R. richardsonii	2012-08-25	Tokyo Bay
568	Actinopterygii	Perciformes	Callionymidae	Repomucenus	R. richardsonii	2012-08-25	Tokyo Bay
569	Actinopterygii	Perciformes	Callionymidae	Repomucenus	R. richardsonii	2012-08-25	Tokyo Bay
570	Actinopterygii	Perciformes	Callionymidae	Repomucenus	R. richardsonii	2012-08-25	Tokyo Bay
571	Actinopterygii	Perciformes	Callionymidae	Repomucenus	R. richardsonii	2012-08-25	Tokyo Bay
572	Actinopterygii	Perciformes	Callionymidae	Repomucenus	R. richardsonii	2012-08-25	Tokyo Bay
826	Actinopterygii	Tetraodontiformes	Monacanthidae	Thamnaconus	T. modestus	2012-09-06 14:00:00	Tokyo Bay
934	Actinopterygii	Tetraodontiformes	Balistidae	Xanthichthys	X. mento	2012-09-06 14:00:00	Tokyo Bay
860	Actinopterygii	Perciformes	Serranidae	Epinephelus	E. bruneus	2012-09-07 14:30:00	Tokyo Bay
807	Actinopterygii	Perciformes	Serranidae	Epinephelus	E. retouti	2012-09-07 14:30:00	Tokyo Bay
808	Actinopterygii	Perciformes	Serranidae	Epinephelus	E. retouti	2012-09-07 14:30:00	Tokyo Bay
809	Actinopterygii	Perciformes	Serranidae	Epinephelus	E. retouti	2012-09-07 14:30:00	Tokyo Bay
957	Actinopterygii	Perciformes	Carangidae	Seriola	S. rivoliana	2012-09-07 14:30:00	Tokyo Bay
958	Actinopterygii	Perciformes	Carangidae	Seriola	S. rivoliana	2012-09-07 14:30:00	Tokyo Bay
959	Actinopterygii	Perciformes	Carangidae	Seriola	S. rivoliana	2012-09-07 14:30:00	Tokyo Bay
960	Actinopterygii	Perciformes	Carangidae	Seriola	S. rivoliana	2012-09-07 14:30:00	Tokyo Bay
811	Actinopterygii	Perciformes	Gempylidae	Lepidocybium	L. flavobrunneum	2012-09-08 16:30:00	Tokyo Bay
812	Actinopterygii	Perciformes	Gempylidae	Lepidocybium	L. flavobrunneum	2012-09-08 16:30:00	Tokyo Bay
813	Actinopterygii	Perciformes	Gempylidae	Lepidocybium	L. flavobrunneum	2012-09-08 16:30:00	Tokyo Bay
501	Actinopterygii	Perciformes	Gobiidae	Tridentiger	T. obscurus	2012-11-25	Tokyo Bay
1128	Actinopterygii	Perciformes	Gobiidae	Acanthogobius	A. flavimanus	2012-11-29	Tokyo Bay
1129	Actinopterygii	Perciformes	Gobiidae	Acanthogobius	A. flavimanus	2012-11-29	Tokyo Bay
1130	Actinopterygii	Perciformes	Gobiidae	Acanthogobius	A. flavimanus	2012-11-29	Tokyo Bay
1131	Actinopterygii	Perciformes	Gobiidae	Acanthogobius	A. flavimanus	2012-11-29	Tokyo Bay
1132	Actinopterygii	Perciformes	Gobiidae	Acanthogobius	A. flavimanus	2012-11-29	Tokyo Bay
1418	Actinopterygii	Perciformes	Gobiidae	Acanthogobius	A. flavimanus	2012-12-01	Tokyo Bay
1419	Actinopterygii	Perciformes	Gobiidae	Acanthogobius	A. flavimanus	2012-12-01	Tokyo Bay
1420	Actinopterygii	Perciformes	Gobiidae	Acanthogobius	A. flavimanus	2012-12-01	Tokyo Bay
1421	Actinopterygii	Perciformes	Gobiidae	Acanthogobius	A. flavimanus	2012-12-01	Tokyo Bay
1422	Actinopterygii	Perciformes	Gobiidae	Acanthogobius	A. flavimanus	2012-12-01	Tokyo Bay
1423	Actinopterygii	Perciformes	Gobiidae	Acanthogobius	A. flavimanus	2012-12-01	Tokyo Bay
1424	Actinopterygii	Perciformes	Gobiidae	Acanthogobius	A. flavimanus	2012-12-01	Tokyo Bay
1425	Actinopterygii	Perciformes	Gobiidae	Acanthogobius	A. flavimanus	2012-12-01	Tokyo Bay
1062	Actinopterygii	Perciformes	Gobiidae	Acanthogobius	A. flavimanus	2012-12-07	Tokyo Bay
1063	Actinopterygii	Perciformes	Gobiidae	Acanthogobius	A. flavimanus	2012-12-07	Tokyo Bay
1064	Actinopterygii	Perciformes	Gobiidae	Acanthogobius	A. flavimanus	2012-12-07	Tokyo Bay
1070	Actinopterygii	Perciformes	Gobiidae	Acanthogobius	A. flavimanus	2012-12-20	Tokyo Bay
1071	Actinopterygii	Perciformes	Gobiidae	Acanthogobius	A. flavimanus	2012-12-20	Tokyo Bay
1352	Actinopterygii	Perciformes	Gobiidae	Acanthogobius	A. flavimanus	2012-12-20	Tokyo Bay
1353	Actinopterygii	Perciformes	Gobiidae	Acanthogobius	A. flavimanus	2012-12-20	Tokyo Bay
1354	Actinopterygii	Perciformes	Gobiidae	Acanthogobius	A. flavimanus	2012-12-20	Tokyo Bay
1355	Actinopterygii	Perciformes	Gobiidae	Acanthogobius	A. flavimanus	2012-12-20	Tokyo Bay
1356	Actinopterygii	Perciformes	Gobiidae	Acanthogobius	A. flavimanus	2012-12-20	Tokyo Bay
1079	Actinopterygii	Perciformes	Gobiidae	Acanthogobius	A. flavimanus	2013-01-06	Tokyo Bay
1080	Actinopterygii	Perciformes	Gobiidae	Acanthogobius	A. flavimanus	2013-01-06	Tokyo Bay
1081	Actinopterygii	Perciformes	Gobiidae	Acanthogobius	A. flavimanus	2013-01-06	Tokyo Bay
1082	Actinopterygii	Perciformes	Gobiidae	Acanthogobius	A. flavimanus	2013-01-07	Tokyo Bay
1084	Actinopterygii	Perciformes	Gobiidae	Acanthogobius	A. flavimanus	2013-01-15	Tokyo Bay
28	Actinopterygii	Perciformes	Pinguipedidae	Parapercis	P. aurantiaca	2013-04-16	Tokyo Bay
29	Actinopterygii	Perciformes	Pinguipedidae	Parapercis	P. aurantiaca	2013-04-16	Tokyo Bay
30	Actinopterygii	Perciformes	Pinguipedidae	Parapercis	P. aurantiaca	2013-04-16	Tokyo Bay
31	Actinopterygii	Perciformes	Pinguipedidae	Parapercis	P. aurantiaca	2013-04-16	Tokyo Bay
32	Actinopterygii	Perciformes	Pinguipedidae	Parapercis	P. aurantiaca	2013-04-16	Tokyo Bay
33	Actinopterygii	Perciformes	Pinguipedidae	Parapercis	P. aurantiaca	2013-04-16	Tokyo Bay
97	Actinopterygii	Scorpaeniformes	Scorpaenidae	Scorpaena	S. neglecta	2013-04-16	Tokyo Bay
266	Actinopterygii	Perciformes	Pinguipedidae	Parapercis	P. Sexfasciata	2013-07-15	Tokyo Bay
736	Actinopterygii	Perciformes	Mullidae	Parupeneus	P. cyclostomus	2013-07-28	Tokyo Bay
1844	Actinopterygii	Perciformes	Gobiidae	Acanthogobius	A. flavimanus	2013-09-12	Tokyo Bay
500	Actinopterygii	Perciformes	Gobiidae	Tridentiger	T. obscurus	2013-12-14	Tokyo Bay
1861	Actinopterygii	Perciformes	Gobiidae	Acanthogobius	A. flavimanus	2013-12-15	Tokyo Bay
1862	Actinopterygii	Perciformes	Gobiidae	Acanthogobius	A. flavimanus	2013-12-16	Tokyo Bay
1863	Actinopterygii	Perciformes	Gobiidae	Acanthogobius	A. flavimanus	2013-12-17	Tokyo Bay
623	Actinopterygii	Perciformes	Lateolabracidae	Lateolabrax	L. japonicus	2014-03-15	Tokyo Bay
624	Actinopterygii	Perciformes	Lateolabracidae	Lateolabrax	L. japonicus	2014-03-15	Tokyo Bay
445	Actinopterygii	Perciformes	Serranidae	Plectropomus	P. leoparadus	2014-03-15	Tokyo Bay
153	Actinopterygii	Scorpaeniformes	Sebastidae	Sebastiscus	S. tertius	2014-04-06 11:00:00	Tokyo Bay
849	Actinopterygii	Scorpaeniformes	Scorpaenidae	Sebastiscus	S. marmoratus	2014-05-05	Tokyo Bay
543	Chondrichthyes	Carcharhiniformes	Triakidae	Triakis	T. scyllium	2014-07-12	Tokyo Bay
544	Chondrichthyes	Carcharhiniformes	Triakidae	Triakis	T. scyllium	2014-07-12	Tokyo Bay
359	Actinopterygii	Perciformes	Bramidae	Brama	B. japonica	2014-08-17	Tokyo Bay
360	Actinopterygii	Perciformes	Bramidae	Brama	B. japonica	2014-08-17	Tokyo Bay
164	Actinopterygii	Gadiformes	Odontobutidae	Odontobutis	O. obscura	2014-08-17	Tokyo Bay
165	Actinopterygii	Gadiformes	Odontobutidae	Odontobutis	O. obscura	2014-08-17	Tokyo Bay
548	Actinopterygii	Gadiformes	Odontobutidae	Odontobutis	O. obscura	2014-08-17	Tokyo Bay
549	Actinopterygii	Gadiformes	Odontobutidae	Odontobutis	O. obscura	2014-08-17	Tokyo Bay
447	Actinopterygii	Perciformes	Serranidae	Plectropomus	P. leoparadus	2014-08-17	Tokyo Bay
711	Actinopterygii	Scorpaeniformes	Platycephalidae	Platycephalus	Platycephalus sp.	2014-11-09	Tokyo Bay
712	Actinopterygii	Scorpaeniformes	Platycephalidae	Platycephalus	Platycephalus sp.	2014-11-09	Tokyo Bay
3	Actinopterygii	Scorpaeniformes	Hexagrammidae	Hexagrammos	H. otakii	2014-11-22	Tokyo Bay
4	Actinopterygii	Scorpaeniformes	Hexagrammidae	Hexagrammos	H. otakii	2014-11-22	Tokyo Bay
5	Actinopterygii	Scorpaeniformes	Hexagrammidae	Hexagrammos	H. otakii	2014-11-22	Tokyo Bay
6	Actinopterygii	Scorpaeniformes	Hexagrammidae	Hexagrammos	H. otakii	2014-11-22	Tokyo Bay
18	Actinopterygii	Perciformes	Labridae	Pseudolabrus	P. eoethinus	2014-11-22	Tokyo Bay
19	Actinopterygii	Perciformes	Labridae	Pseudolabrus	P. eoethinus	2014-11-22	Tokyo Bay
20	Actinopterygii	Perciformes	Labridae	Pseudolabrus	P. eoethinus	2014-11-22	Tokyo Bay
884	Actinopterygii	Perciformes	Sillaginidae	Sillago	S. japonica_1	2014-11-22	Tokyo Bay
885	Actinopterygii	Perciformes	Sillaginidae	Sillago	S. japonica_1	2014-11-22	Tokyo Bay
886	Actinopterygii	Perciformes	Sillaginidae	Sillago	S. japonica_1	2014-11-22	Tokyo Bay
887	Actinopterygii	Perciformes	Sillaginidae	Sillago	S. japonica_1	2014-11-22	Tokyo Bay
1275	Actinopterygii	Perciformes	Gobiidae	Acanthogobius	A. flavimanus	2015-01-04	Tokyo Bay
1276	Actinopterygii	Perciformes	Gobiidae	Acanthogobius	A. flavimanus	2015-01-04	Tokyo Bay
1277	Actinopterygii	Perciformes	Gobiidae	Acanthogobius	A. flavimanus	2015-01-04	Tokyo Bay
1278	Actinopterygii	Perciformes	Gobiidae	Acanthogobius	A. flavimanus	2015-01-04	Tokyo Bay
1282	Actinopterygii	Perciformes	Gobiidae	Acanthogobius	A. flavimanus	2015-01-04	Tokyo Bay
1284	Actinopterygii	Perciformes	Gobiidae	Acanthogobius	A. flavimanus	2015-01-04	Tokyo Bay
1285	Actinopterygii	Perciformes	Gobiidae	Acanthogobius	A. flavimanus	2015-01-04	Tokyo Bay
1286	Actinopterygii	Perciformes	Gobiidae	Acanthogobius	A. flavimanus	2015-01-04	Tokyo Bay
234	Actinopterygii	Perciformes	Labridae	Bodianus	B. oxycephalus	2015-01-04	Tokyo Bay
601	Actinopterygii	Aulopiformes	Aulopidae	Hime	H. japonica_1	2015-01-04	Tokyo Bay
602	Actinopterygii	Aulopiformes	Aulopidae	Hime	H. japonica_1	2015-01-04	Tokyo Bay
603	Actinopterygii	Aulopiformes	Aulopidae	Hime	H. japonica_1	2015-01-04	Tokyo Bay
57	Actinopterygii	Perciformes	Serranidae	Plectranthias	P. azumanus	2015-01-04	Tokyo Bay
154	Actinopterygii	Scorpaeniformes	Sebastidae	Sebastiscus	S. tertius	2015-01-04	Tokyo Bay
189	Actinopterygii	Scorpaeniformes	Sebastidae	Sebastes	S. thompsoni	2015-01-04	Tokyo Bay
729	Actinopterygii	Zeiformes	Zeidae	Zeus	Z. faber	2015-01-04	Tokyo Bay
1273	Actinopterygii	Perciformes	Gobiidae	Acanthogobius	A. flavimanus	2015-04-16	Tokyo Bay
1361	Actinopterygii	Perciformes	Gobiidae	Acanthogobius	A. flavimanus	2015-04-16	Tokyo Bay
24	Actinopterygii	Perciformes	Serranidae	Plectropomus	P. leoparadus	2015-04-16	Tokyo Bay
25	Actinopterygii	Perciformes	Serranidae	Plectropomus	P. leoparadus	2015-04-16	Tokyo Bay
26	Actinopterygii	Perciformes	Serranidae	Plectropomus	P. leoparadus	2015-04-16	Tokyo Bay
2	Actinopterygii	Perciformes	Siganidae	Siganus	S. fuscescens	2015-04-16	Tokyo Bay
58	Actinopterygii	Anguilliformes	Congridae	unknown	unknown	2015-04-19	Tokyo Bay
59	Actinopterygii	Anguilliformes	Congridae	unknown	unknown	2015-04-19	Tokyo Bay
60	Actinopterygii	Anguilliformes	Congridae	unknown	unknown	2015-04-19	Tokyo Bay
12	Actinopterygii	Perciformes	Serranidae	Caprodon	C. schlegelii	2015-04-26	Tokyo Bay
799	Actinopterygii	Perciformes	Serranidae	Caprodon	C. schlegelii	2015-04-26	Tokyo Bay
605	Actinopterygii	Aulopiformes	Aulopidae	Hime	H. japonica_1	2015-04-26	Tokyo Bay
606	Actinopterygii	Aulopiformes	Aulopidae	Hime	H. japonica_1	2015-04-26	Tokyo Bay
607	Actinopterygii	Aulopiformes	Aulopidae	Hime	H. japonica_1	2015-04-26	Tokyo Bay
608	Actinopterygii	Aulopiformes	Aulopidae	Hime	H. japonica_1	2015-04-26	Tokyo Bay
90	Actinopterygii	Perciformes	Sciaenidae	Pennahia	P. argentata	2015-04-26	Tokyo Bay
91	Actinopterygii	Perciformes	Sciaenidae	Pennahia	P. argentata	2015-04-26	Tokyo Bay
92	Actinopterygii	Perciformes	Sciaenidae	Pennahia	P. argentata	2015-04-26	Tokyo Bay
93	Actinopterygii	Perciformes	Sciaenidae	Pennahia	P. argentata	2015-04-26	Tokyo Bay
94	Actinopterygii	Perciformes	Sciaenidae	Pennahia	P. argentata	2015-04-26	Tokyo Bay
17	Actinopterygii	Perciformes	Labridae	Pseudolabrus	P. eoethinus	2015-04-26	Tokyo Bay
79	Actinopterygii	Perciformes	Haemulidae	Parapristipoma	P. trilineatum	2015-04-26	Tokyo Bay
197	Actinopterygii	Perciformes	Scorpaenidae	Scorpaenopsis	S. cirrosa	2015-04-26	Tokyo Bay
155	Actinopterygii	Tetraodontiformes	Monacanthidae	Thamnaconus	T. modestus	2015-04-26	Tokyo Bay
61	Actinopterygii	Anguilliformes	Congridae	unknown	unknown	2015-04-26	Tokyo Bay
62	Actinopterygii	Anguilliformes	Congridae	unknown	unknown	2015-04-26	Tokyo Bay
63	Actinopterygii	Anguilliformes	Congridae	unknown	unknown	2015-04-26	Tokyo Bay
64	Actinopterygii	Anguilliformes	Congridae	unknown	unknown	2015-04-26	Tokyo Bay
734	Actinopterygii	Perciformes	Serranidae	Hyporthodus	H. septemfasciatus	2015-05-03	Tokyo Bay
735	Actinopterygii	Perciformes	Serranidae	Hyporthodus	H. septemfasciatus	2015-05-03	Tokyo Bay
449	Actinopterygii	Perciformes	Serranidae	Plectropomus	P. leoparadus	2015-06-28	Tokyo Bay
210	Actinopterygii	Clupeiformes	Engraulidae	Engraulis	E. japonicus	2015-08-15	Tokyo Bay
211	Actinopterygii	Clupeiformes	Engraulidae	Engraulis	E. japonicus	2015-08-15	Tokyo Bay
212	Actinopterygii	Clupeiformes	Engraulidae	Engraulis	E. japonicus	2015-08-15	Tokyo Bay
213	Actinopterygii	Clupeiformes	Engraulidae	Engraulis	E. japonicus	2015-08-15	Tokyo Bay
227	Actinopterygii	Tetraodontiformes	Monacanthidae	Stephanolepis	S. cirrhifer	2015-08-15	Tokyo Bay
342	Actinopterygii	Clupeiformes	Clupeidae	Sardinella	S. zunasi	2015-08-15	Tokyo Bay
343	Actinopterygii	Clupeiformes	Clupeidae	Sardinella	S. zunasi	2015-08-15	Tokyo Bay
344	Actinopterygii	Clupeiformes	Clupeidae	Sardinella	S. zunasi	2015-08-15	Tokyo Bay
345	Actinopterygii	Clupeiformes	Clupeidae	Sardinella	S. zunasi	2015-08-15	Tokyo Bay
346	Actinopterygii	Clupeiformes	Clupeidae	Sardinella	S. zunasi	2015-08-15	Tokyo Bay
987	Actinopterygii	Perciformes	Sparidae	Pagrus	P. major	2015-08-30	Tokyo Bay
245	Actinopterygii	Beryciformes	Berycidae	Beryx	B. splendens	2015-08-31	Tokyo Bay
246	Actinopterygii	Beryciformes	Berycidae	Beryx	B. splendens	2015-08-31	Tokyo Bay
247	Actinopterygii	Beryciformes	Berycidae	Beryx	B. splendens	2015-08-31	Tokyo Bay
248	Actinopterygii	Beryciformes	Berycidae	Beryx	B. splendens	2015-08-31	Tokyo Bay
232	Actinopterygii	Albuliformes	Pterothrissidae	Pterothrissus	P. gissu	2015-08-31	Tokyo Bay
337	Actinopterygii	Clupeiformes	Clupeidae	Sardinella	S. zunasi	2015-08-31	Tokyo Bay
338	Actinopterygii	Clupeiformes	Clupeidae	Sardinella	S. zunasi	2015-08-31	Tokyo Bay
339	Actinopterygii	Clupeiformes	Clupeidae	Sardinella	S. zunasi	2015-08-31	Tokyo Bay
340	Actinopterygii	Clupeiformes	Clupeidae	Sardinella	S. zunasi	2015-08-31	Tokyo Bay
341	Actinopterygii	Clupeiformes	Clupeidae	Sardinella	S. zunasi	2015-08-31	Tokyo Bay
352	Actinopterygii	Beloniformes	Hemiramphidae	Hyporhamphus	H. sajori	2015-09-20	Tokyo Bay
353	Actinopterygii	Beloniformes	Hemiramphidae	Hyporhamphus	H. sajori	2015-09-21	Tokyo Bay
354	Actinopterygii	Beloniformes	Hemiramphidae	Hyporhamphus	H. sajori	2015-09-22	Tokyo Bay
355	Actinopterygii	Beloniformes	Hemiramphidae	Hyporhamphus	H. sajori	2015-09-23	Tokyo Bay
356	Actinopterygii	Beloniformes	Hemiramphidae	Hyporhamphus	H. sajori	2015-09-24	Tokyo Bay
357	Actinopterygii	Beloniformes	Hemiramphidae	Hyporhamphus	H. sajori	2015-09-25	Tokyo Bay
883	Actinopterygii	Perciformes	Sillaginidae	Sillago	S. japonica_1	2015-10-18	Tokyo Bay
1011	Actinopterygii	Scorpaeniformes	Platycephalidae	Suggrundus	S. meerdervoortii	2015-10-18	Tokyo Bay
160	Actinopterygii	Aulopiformes	Synodontidae	unknown	unknown	2015-10-18	Tokyo Bay
578	Actinopterygii	Scorpaeniformes	Tetrarogidae	Hypodytes	H. rubripinnis	2015-11-03	Tokyo Bay
102	Actinopterygii	Perciformes	Blenniidae	Omobranchus	O. punctatus_1	2015-11-03	Tokyo Bay
636	Actinopterygii	Scorpaeniformes	Triglidae	Chelidonichthys	C. spinosus	2015-12-20	Tokyo Bay
637	Actinopterygii	Scorpaeniformes	Triglidae	Chelidonichthys	C. spinosus	2015-12-20	Tokyo Bay
326	Actinopterygii	Clupeiformes	Clupeidae	Konosirus	K. punctatus	2015-12-20	Tokyo Bay
327	Actinopterygii	Clupeiformes	Clupeidae	Konosirus	K. punctatus	2015-12-20	Tokyo Bay
328	Actinopterygii	Clupeiformes	Clupeidae	Konosirus	K. punctatus	2015-12-20	Tokyo Bay
329	Actinopterygii	Clupeiformes	Clupeidae	Konosirus	K. punctatus	2015-12-20	Tokyo Bay
330	Actinopterygii	Clupeiformes	Clupeidae	Konosirus	K. punctatus	2015-12-20	Tokyo Bay
626	Actinopterygii	Perciformes	Centrarchidae	Lepomis	L. macrochirus	2015-12-20	Tokyo Bay
613	Actinopterygii	Perciformes	Nemipteridae	Scolopsis	S. affinis	2015-12-20	Tokyo Bay
614	Actinopterygii	Perciformes	Nemipteridae	Scolopsis	S. affinis	2015-12-20	Tokyo Bay
643	Actinopterygii	Scorpaeniformes	Triglidae	Chelidonichthys	C. spinosus	2016-01-10	Tokyo Bay
452	Actinopterygii	Perciformes	Serranidae	Plectropomus	P. leoparadus	2016-01-10	Tokyo Bay
765	Actinopterygii	Scorpaeniformes	Sebastidae	Sebastes	S.pachycephalus	2016-01-10	Tokyo Bay
974	Actinopterygii	Anguilliformes	Congridae	Conger	C. myriaster	2016-02-20	Tokyo Bay
975	Actinopterygii	Anguilliformes	Congridae	Conger	C. myriaster	2016-02-20	Tokyo Bay
872	Actinopterygii	Perciformes	Scombropidae	Scombrops	S. gilberti	2016-02-20	Tokyo Bay
739	Actinopterygii	Cypriniformes	Cyprinidae	Tribolodon	T. brandtii	2016-02-20	Tokyo Bay
740	Actinopterygii	Cypriniformes	Cyprinidae	Tribolodon	T. brandtii	2016-02-20	Tokyo Bay
741	Actinopterygii	Cypriniformes	Cyprinidae	Tribolodon	T. brandtii	2016-02-20	Tokyo Bay
742	Actinopterygii	Cypriniformes	Cyprinidae	Tribolodon	T. brandtii	2016-02-20	Tokyo Bay
904	Actinopterygii	Perciformes	Trichiuridae	Trichiurus	T. lepturus	2016-02-20	Tokyo Bay
905	Actinopterygii	Perciformes	Trichiuridae	Trichiurus	T. lepturus	2016-02-20	Tokyo Bay
906	Actinopterygii	Perciformes	Trichiuridae	Trichiurus	T. lepturus	2016-02-20	Tokyo Bay
888	Actinopterygii	Perciformes	Sciaenidae	Pennahia	P. argentata	2016-04-02	Tokyo Bay
889	Actinopterygii	Perciformes	Sciaenidae	Pennahia	P. argentata	2016-04-02	Tokyo Bay
890	Actinopterygii	Perciformes	Sciaenidae	Pennahia	P. argentata	2016-04-02	Tokyo Bay
891	Actinopterygii	Perciformes	Sciaenidae	Pennahia	P. argentata	2016-04-02	Tokyo Bay
996	Actinopterygii	Cypriniformes	Cyprinidae	Carassius	C. auratus. langsdorfii	2016-05-01	Tokyo Bay
1014	Actinopterygii	Perciformes	Kyphosidae	Girella	G. punctata	2016-05-13	Tokyo Bay
976	Actinopterygii	Anguilliformes	Congridae	Conger	C. myriaster	2016-07-17	Tokyo Bay
977	Actinopterygii	Anguilliformes	Congridae	Conger	C. myriaster	2016-07-17	Tokyo Bay
927	Chondrichthyes	Carcharhiniformes	Triakidae	Triakis	T. scyllium	2016-08-11	Tokyo Bay
851	Actinopterygii	Tetraodontiformes	Monacanthidae	Stephanolepis	S. cirrhifer	2016-09-11	Tokyo Bay
465	Actinopterygii	Perciformes	Serranidae	Plectropomus	P. leoparadus	2016-11-12	Tokyo Bay
1006	Actinopterygii	Scorpaeniformes	Sebastidae	Sebastes	S.pachycephalus	2016-11-13	Tokyo Bay
1007	Actinopterygii	Scorpaeniformes	Sebastidae	Sebastes	S.pachycephalus	2016-11-13	Tokyo Bay
947	Actinopterygii	Tetraodontiformes	Tetraodontidae	Takifugu	T. pardalis	2016-12-18	Tokyo Bay
821	Actinopterygii	Anguilliformes	Ophichthidae	Ophichthus	O. asakusae	2017-01-21	Tokyo Bay
822	Actinopterygii	Anguilliformes	Ophichthidae	Ophichthus	O. asakusae	2017-01-21	Tokyo Bay
823	Actinopterygii	Anguilliformes	Ophichthidae	Ophichthus	O. asakusae	2017-01-21	Tokyo Bay
924	Actinopterygii	Scorpaeniformes	Scorpaenidae	Sebastes	S. joyner	2017-02-04	Tokyo Bay
925	Actinopterygii	Scorpaeniformes	Scorpaenidae	Sebastes	S. joyner	2017-02-04	Tokyo Bay
926	Actinopterygii	Scorpaeniformes	Scorpaenidae	Sebastes	S. joyner	2017-02-04	Tokyo Bay
1004	Actinopterygii	Pleuronectiformes	Pleuronectidae	Eopsetta	E. grigorjewi	2017-02-12	Tokyo Bay
1005	Actinopterygii	Pleuronectiformes	Pleuronectidae	Eopsetta	E. grigorjewi	2017-02-12	Tokyo Bay
841	Actinopterygii	Perciformes	Triglidae	Lepidotrigla	L. kishinouyei	2017-02-12	Tokyo Bay
908	Actinopterygii	Pleuronectiformes	Paralichthyidae	Pseudorhombus	P. pentophthalmus	2017-02-12	Tokyo Bay
909	Actinopterygii	Pleuronectiformes	Paralichthyidae	Pseudorhombus	P. pentophthalmus	2017-02-12	Tokyo Bay
700	Actinopterygii	Perciformes	Scombridae	Thunnus	T. orientalis	2017-06-24	Tokyo Bay
701	Actinopterygii	Perciformes	Scombridae	Thunnus	T. orientalis	2017-07-01	Tokyo Bay
702	Actinopterygii	Perciformes	Scombridae	Thunnus	T. orientalis	2017-07-01	Tokyo Bay
703	Actinopterygii	Perciformes	Scombridae	Thunnus	T. orientalis	2017-07-01	Tokyo Bay
704	Actinopterygii	Perciformes	Scombridae	Thunnus	T. orientalis	2017-07-01	Tokyo Bay
413	Actinopterygii	Perciformes	Serranidae	Plectropomus	P. leoparadus	2017-07-09	Tokyo Bay
414	Actinopterygii	Perciformes	Serranidae	Plectropomus	P. leoparadus	2017-07-15	Tokyo Bay
415	Actinopterygii	Perciformes	Serranidae	Plectropomus	P. leoparadus	2017-07-15	Tokyo Bay
416	Actinopterygii	Perciformes	Serranidae	Plectropomus	P. leoparadus	2017-07-15	Tokyo Bay
417	Actinopterygii	Perciformes	Serranidae	Plectropomus	P. leoparadus	2017-07-15	Tokyo Bay
418	Actinopterygii	Perciformes	Serranidae	Plectropomus	P. leoparadus	2017-07-15	Tokyo Bay
427	Actinopterygii	Perciformes	Serranidae	Plectropomus	P. leoparadus	2017-07-29	Tokyo Bay
428	Actinopterygii	Perciformes	Serranidae	Plectropomus	P. leoparadus	2017-08-05	Tokyo Bay
429	Actinopterygii	Perciformes	Serranidae	Plectropomus	P. leoparadus	2017-08-05	Tokyo Bay
430	Actinopterygii	Perciformes	Serranidae	Plectropomus	P. leoparadus	2017-08-20	Tokyo Bay
431	Actinopterygii	Perciformes	Serranidae	Plectropomus	P. leoparadus	2017-08-20	Tokyo Bay
433	Actinopterygii	Perciformes	Serranidae	Plectropomus	P. leoparadus	2017-12-02	Tokyo Bay
434	Actinopterygii	Perciformes	Serranidae	Plectropomus	P. leoparadus	2017-12-03	Tokyo Bay
435	Actinopterygii	Perciformes	Serranidae	Plectropomus	P. leoparadus	2017-12-09	Tokyo Bay
436	Actinopterygii	Perciformes	Serranidae	Plectropomus	P. leoparadus	2017-12-09	Tokyo Bay
437	Actinopterygii	Perciformes	Serranidae	Plectropomus	P. leoparadus	2017-12-09	Tokyo Bay
438	Actinopterygii	Perciformes	Serranidae	Plectropomus	P. leoparadus	2017-12-09	Tokyo Bay
439	Actinopterygii	Perciformes	Serranidae	Plectropomus	P. leoparadus	2017-12-09	Tokyo Bay
440	Actinopterygii	Perciformes	Serranidae	Plectropomus	P. leoparadus	2017-12-09	Tokyo Bay
441	Actinopterygii	Perciformes	Serranidae	Plectropomus	P. leoparadus	2017-12-16	Tokyo Bay
442	Actinopterygii	Perciformes	Serranidae	Plectropomus	P. leoparadus	2017-12-16	Tokyo Bay
443	Actinopterygii	Perciformes	Serranidae	Plectropomus	P. leoparadus	2017-12-16	Tokyo Bay
13	Chondrichthyes	Myliobatiformes	Dasyatidae	Dasyatis	D. akajei	2018-03-04	Tokyo Bay
14	Chondrichthyes	Myliobatiformes	Dasyatidae	Dasyatis	D. akajei	2018-03-04	Tokyo Bay
15	Chondrichthyes	Myliobatiformes	Dasyatidae	Dasyatis	D. akajei	2018-03-04	Tokyo Bay
454	Actinopterygii	Perciformes	Serranidae	Plectropomus	P. leoparadus	2018/8/5	Tokyo Bay
455	Actinopterygii	Perciformes	Serranidae	Plectropomus	P. leoparadus	2018/8/5	Tokyo Bay
456	Actinopterygii	Perciformes	Serranidae	Plectropomus	P. leoparadus	2018/8/5	Tokyo Bay
457	Actinopterygii	Perciformes	Serranidae	Plectropomus	P. leoparadus	2018/8/5	Tokyo Bay
467	Actinopterygii	Perciformes	Serranidae	Plectropomus	P. leoparadus	2018-09-02	Tokyo Bay
875	Actinopterygii	Perciformes	Coryphaenidae	Coryphaena	C. hippurus	2018-09-22	Tokyo Bay
1398	Actinopterygii	Perciformes	Gobiidae	Acanthogobius	A. flavimanus	2019-07-28	Tokyo Bay
892	Actinopterygii	Perciformes	Lethrinidae	Gymnocranius	G. euanus	2019-07-28	Tokyo Bay
876	Actinopterygii	Perciformes	Coryphaenidae	Coryphaena	C. hippurus	2019-08-04	Tokyo Bay
877	Actinopterygii	Perciformes	Coryphaenidae	Coryphaena	C. hippurus	2019-08-04	Tokyo Bay
54	Actinopterygii	Perciformes	Gobiidae	Chaenogobius	C. annularis	2015-04-18	Tonaki Island
7	Actinopterygii	Scorpaeniformes	Hexagrammidae	Hexagrammos	H. otakii	2015-04-18	Tonaki Island
47	Actinopterygii	Scorpaeniformes	Sebastidae	Sebastes	S. inermis	2015-04-18	Tonaki Island
48	Actinopterygii	Scorpaeniformes	Sebastidae	Sebastes	S. inermis	2015-04-18	Tonaki Island
49	Actinopterygii	Scorpaeniformes	Sebastidae	Sebastes	S. inermis	2015-04-18	Tonaki Island
458	Actinopterygii	Perciformes	Serranidae	Plectropomus	P. leoparadus	2018/8/4	Tone River
1364	Actinopterygii	Perciformes	Gobiidae	Acanthogobius	A. flavimanus	2011-06-15	Tsurumi River
1365	Actinopterygii	Perciformes	Gobiidae	Acanthogobius	A. flavimanus	2011-06-22	Tsurumi River
1366	Actinopterygii	Perciformes	Gobiidae	Acanthogobius	A. flavimanus	2011-06-22	Tsurumi River
1367	Actinopterygii	Perciformes	Gobiidae	Acanthogobius	A. flavimanus	2011-07-29	Tsurumi River
1368	Actinopterygii	Perciformes	Gobiidae	Acanthogobius	A. flavimanus	2011-07-29	Tsurumi River
1369	Actinopterygii	Perciformes	Gobiidae	Acanthogobius	A. flavimanus	2011-07-29	Tsurumi River
1370	Actinopterygii	Perciformes	Gobiidae	Acanthogobius	A. flavimanus	2011-08-11	Tsurumi River
1371	Actinopterygii	Perciformes	Gobiidae	Acanthogobius	A. flavimanus	2011-08-11	Tsurumi River
1372	Actinopterygii	Perciformes	Gobiidae	Acanthogobius	A. flavimanus	2011-08-11	Tsurumi River
1373	Actinopterygii	Perciformes	Gobiidae	Acanthogobius	A. flavimanus	2011-10-16 16:00:00	Tsurumi River
1374	Actinopterygii	Perciformes	Gobiidae	Acanthogobius	A. flavimanus	2011-10-16 16:00:00	Tsurumi River
1375	Actinopterygii	Perciformes	Gobiidae	Acanthogobius	A. flavimanus	2011-11-04 11:20:00	Tsurumi River
1376	Actinopterygii	Perciformes	Gobiidae	Acanthogobius	A. flavimanus	2011-11-04 12:40:00	Tsurumi River
1377	Actinopterygii	Perciformes	Gobiidae	Acanthogobius	A. flavimanus	2011-11-04 15:30:00	Tsurumi River
1378	Actinopterygii	Perciformes	Gobiidae	Acanthogobius	A. flavimanus	2011-11-04 15:30:00	Tsurumi River
1379	Actinopterygii	Perciformes	Gobiidae	Acanthogobius	A. flavimanus	2011-11-13 15:30:00	Tsurumi River
1380	Actinopterygii	Perciformes	Gobiidae	Acanthogobius	A. flavimanus	2011-11-13 15:30:00	Tsurumi River
1381	Actinopterygii	Perciformes	Gobiidae	Acanthogobius	A. flavimanus	2011-11-14 14:50:00	Tsurumi River
1382	Actinopterygii	Perciformes	Gobiidae	Acanthogobius	A. flavimanus	2011-11-20 15:30:00	Tsurumi River
1383	Actinopterygii	Perciformes	Gobiidae	Acanthogobius	A. flavimanus	2011-11-21 12:30:00	Tsurumi River
1384	Actinopterygii	Perciformes	Gobiidae	Acanthogobius	A. flavimanus	2011-12-09 16:00:00	Tsurumi River
1385	Actinopterygii	Perciformes	Gobiidae	Acanthogobius	A. flavimanus	2011-12-09 16:00:00	Tsurumi River
1386	Actinopterygii	Perciformes	Gobiidae	Acanthogobius	A. flavimanus	2011-12-13 15:40:00	Tsurumi River
1387	Actinopterygii	Perciformes	Gobiidae	Acanthogobius	A. flavimanus	2011-12-13 15:40:00	Tsurumi River
1388	Actinopterygii	Perciformes	Gobiidae	Acanthogobius	A. flavimanus	2011-12-13 15:40:00	Tsurumi River
1389	Actinopterygii	Perciformes	Gobiidae	Acanthogobius	A. flavimanus	2011-12-13 15:40:00	Tsurumi River
1033	Actinopterygii	Perciformes	Gobiidae	Acanthogobius	A. flavimanus	2011-12-31 14:00:00	Tsurumi River
1034	Actinopterygii	Perciformes	Gobiidae	Acanthogobius	A. flavimanus	2011-12-31 14:00:00	Tsurumi River
1035	Actinopterygii	Perciformes	Gobiidae	Acanthogobius	A. flavimanus	2011-12-31 14:00:00	Tsurumi River
1036	Actinopterygii	Perciformes	Gobiidae	Acanthogobius	A. flavimanus	2012-01-01 12:00:00	Tsurumi River
1032	Actinopterygii	Perciformes	Gobiidae	Acanthogobius	A. flavimanus	2012-09-06	Tsurumi River
1048	Actinopterygii	Perciformes	Gobiidae	Acanthogobius	A. flavimanus	2012-09-06	Tsurumi River
1390	Actinopterygii	Perciformes	Gobiidae	Acanthogobius	A. flavimanus	2012-09-06	Tsurumi River
1391	Actinopterygii	Perciformes	Gobiidae	Acanthogobius	A. flavimanus	2012-09-06	Tsurumi River
1392	Actinopterygii	Perciformes	Gobiidae	Acanthogobius	A. flavimanus	2012-09-06	Tsurumi River
1393	Actinopterygii	Perciformes	Gobiidae	Acanthogobius	A. flavimanus	2012-09-06	Tsurumi River
1394	Actinopterygii	Perciformes	Gobiidae	Acanthogobius	A. flavimanus	2012-09-06	Tsurumi River
1395	Actinopterygii	Perciformes	Gobiidae	Acanthogobius	A. flavimanus	2012-09-17	Tsurumi River
1396	Actinopterygii	Perciformes	Gobiidae	Acanthogobius	A. flavimanus	2012-09-17	Tsurumi River
1397	Actinopterygii	Perciformes	Gobiidae	Acanthogobius	A. flavimanus	2012-09-17	Tsurumi River
1399	Actinopterygii	Perciformes	Gobiidae	Acanthogobius	A. flavimanus	2012-10-07	Tsurumi River
1400	Actinopterygii	Perciformes	Gobiidae	Acanthogobius	A. flavimanus	2012-10-07	Tsurumi River
1401	Actinopterygii	Perciformes	Gobiidae	Acanthogobius	A. flavimanus	2012-10-07	Tsurumi River
1402	Actinopterygii	Perciformes	Gobiidae	Acanthogobius	A. flavimanus	2012-10-07	Tsurumi River
1403	Actinopterygii	Perciformes	Gobiidae	Acanthogobius	A. flavimanus	2012-10-07	Tsurumi River
1404	Actinopterygii	Perciformes	Gobiidae	Acanthogobius	A. flavimanus	2012-10-12	Tsurumi River
1405	Actinopterygii	Perciformes	Gobiidae	Acanthogobius	A. flavimanus	2012-10-12	Tsurumi River
1406	Actinopterygii	Perciformes	Gobiidae	Acanthogobius	A. flavimanus	2012-10-12	Tsurumi River
1407	Actinopterygii	Perciformes	Gobiidae	Acanthogobius	A. flavimanus	2012-10-12	Tsurumi River
1362	Actinopterygii	Perciformes	Gobiidae	Acanthogobius	A. flavimanus	2012-10-14 14:00:00	Tsurumi River
1408	Actinopterygii	Perciformes	Gobiidae	Acanthogobius	A. flavimanus	2012-10-14 14:00:00	Tsurumi River
1409	Actinopterygii	Perciformes	Gobiidae	Acanthogobius	A. flavimanus	2012-10-14 14:00:00	Tsurumi River
1410	Actinopterygii	Perciformes	Gobiidae	Acanthogobius	A. flavimanus	2012-10-14 14:29:59	Tsurumi River
1411	Actinopterygii	Perciformes	Gobiidae	Acanthogobius	A. flavimanus	2012-10-14 14:29:59	Tsurumi River
1412	Actinopterygii	Perciformes	Gobiidae	Acanthogobius	A. flavimanus	2012-10-14 14:29:59	Tsurumi River
1415	Actinopterygii	Perciformes	Gobiidae	Acanthogobius	A. flavimanus	2012-10-14 14:29:59	Tsurumi River
1413	Actinopterygii	Perciformes	Gobiidae	Acanthogobius	A. flavimanus	2012-10-14 14:30:00	Tsurumi River
1414	Actinopterygii	Perciformes	Gobiidae	Acanthogobius	A. flavimanus	2012-10-14 14:30:00	Tsurumi River
1363	Actinopterygii	Perciformes	Gobiidae	Acanthogobius	A. flavimanus	2012-10-14 15:00:00	Tsurumi River
1416	Actinopterygii	Perciformes	Gobiidae	Acanthogobius	A. flavimanus	2012-10-14 15:00:00	Tsurumi River
1417	Actinopterygii	Perciformes	Gobiidae	Acanthogobius	A. flavimanus	2012-10-14 15:00:00	Tsurumi River
1099	Actinopterygii	Perciformes	Gobiidae	Acanthogobius	A. flavimanus	2012-10-24 09:59:59	Tsurumi River
1100	Actinopterygii	Perciformes	Gobiidae	Acanthogobius	A. flavimanus	2012-10-24 09:59:59	Tsurumi River
1101	Actinopterygii	Perciformes	Gobiidae	Acanthogobius	A. flavimanus	2012-10-24 09:59:59	Tsurumi River
1102	Actinopterygii	Perciformes	Gobiidae	Acanthogobius	A. flavimanus	2012-10-24 09:59:59	Tsurumi River
1103	Actinopterygii	Perciformes	Gobiidae	Acanthogobius	A. flavimanus	2012-10-24 09:59:59	Tsurumi River
1097	Actinopterygii	Perciformes	Gobiidae	Acanthogobius	A. flavimanus	2012-10-24 10:00:00	Tsurumi River
1098	Actinopterygii	Perciformes	Gobiidae	Acanthogobius	A. flavimanus	2012-10-24 10:00:00	Tsurumi River
1104	Actinopterygii	Perciformes	Gobiidae	Acanthogobius	A. flavimanus	2012-10-24 11:00:00	Tsurumi River
1105	Actinopterygii	Perciformes	Gobiidae	Acanthogobius	A. flavimanus	2012-10-24 11:00:00	Tsurumi River
1106	Actinopterygii	Perciformes	Gobiidae	Acanthogobius	A. flavimanus	2012-10-24 11:00:00	Tsurumi River
1107	Actinopterygii	Perciformes	Gobiidae	Acanthogobius	A. flavimanus	2012-10-24 11:00:00	Tsurumi River
1108	Actinopterygii	Perciformes	Gobiidae	Acanthogobius	A. flavimanus	2012-10-24 11:00:00	Tsurumi River
1109	Actinopterygii	Perciformes	Gobiidae	Acanthogobius	A. flavimanus	2012-10-24 11:00:00	Tsurumi River
1110	Actinopterygii	Perciformes	Gobiidae	Acanthogobius	A. flavimanus	2012-10-24 11:00:00	Tsurumi River
1111	Actinopterygii	Perciformes	Gobiidae	Acanthogobius	A. flavimanus	2012-10-24 11:00:00	Tsurumi River
1112	Actinopterygii	Perciformes	Gobiidae	Acanthogobius	A. flavimanus	2012-10-28	Tsurumi River
1113	Actinopterygii	Perciformes	Gobiidae	Acanthogobius	A. flavimanus	2012-10-28	Tsurumi River
1114	Actinopterygii	Perciformes	Gobiidae	Acanthogobius	A. flavimanus	2012-10-28	Tsurumi River
1115	Actinopterygii	Perciformes	Gobiidae	Acanthogobius	A. flavimanus	2012-10-28	Tsurumi River
1116	Actinopterygii	Perciformes	Gobiidae	Acanthogobius	A. flavimanus	2012-10-28	Tsurumi River
1117	Actinopterygii	Perciformes	Gobiidae	Acanthogobius	A. flavimanus	2012-10-28	Tsurumi River
1118	Actinopterygii	Perciformes	Gobiidae	Acanthogobius	A. flavimanus	2012-10-28	Tsurumi River
1119	Actinopterygii	Perciformes	Gobiidae	Acanthogobius	A. flavimanus	2012-10-28	Tsurumi River
1120	Actinopterygii	Perciformes	Gobiidae	Acanthogobius	A. flavimanus	2012-10-28	Tsurumi River
1336	Actinopterygii	Perciformes	Gobiidae	Acanthogobius	A. flavimanus	2012-10-30 12:30:00	Tsurumi River
1337	Actinopterygii	Perciformes	Gobiidae	Acanthogobius	A. flavimanus	2012-10-30 12:30:00	Tsurumi River
1338	Actinopterygii	Perciformes	Gobiidae	Acanthogobius	A. flavimanus	2012-10-30 12:30:00	Tsurumi River
1333	Actinopterygii	Perciformes	Gobiidae	Acanthogobius	A. flavimanus	2012-11-04	Tsurumi River
1334	Actinopterygii	Perciformes	Gobiidae	Acanthogobius	A. flavimanus	2012-11-04	Tsurumi River
1335	Actinopterygii	Perciformes	Gobiidae	Acanthogobius	A. flavimanus	2012-11-04	Tsurumi River
1121	Actinopterygii	Perciformes	Gobiidae	Acanthogobius	A. flavimanus	2012-11-11	Tsurumi River
1122	Actinopterygii	Perciformes	Gobiidae	Acanthogobius	A. flavimanus	2012-11-11	Tsurumi River
1123	Actinopterygii	Perciformes	Gobiidae	Acanthogobius	A. flavimanus	2012-11-11	Tsurumi River
1124	Actinopterygii	Perciformes	Gobiidae	Acanthogobius	A. flavimanus	2012-11-11	Tsurumi River
1125	Actinopterygii	Perciformes	Gobiidae	Acanthogobius	A. flavimanus	2012-11-11	Tsurumi River
1339	Actinopterygii	Perciformes	Gobiidae	Acanthogobius	A. flavimanus	2012-11-25	Tsurumi River
1340	Actinopterygii	Perciformes	Gobiidae	Acanthogobius	A. flavimanus	2012-11-25	Tsurumi River
1341	Actinopterygii	Perciformes	Gobiidae	Acanthogobius	A. flavimanus	2012-11-25	Tsurumi River
1342	Actinopterygii	Perciformes	Gobiidae	Acanthogobius	A. flavimanus	2012-11-25	Tsurumi River
1343	Actinopterygii	Perciformes	Gobiidae	Acanthogobius	A. flavimanus	2012-11-25	Tsurumi River
1344	Actinopterygii	Perciformes	Gobiidae	Acanthogobius	A. flavimanus	2012-11-25	Tsurumi River
1345	Actinopterygii	Perciformes	Gobiidae	Acanthogobius	A. flavimanus	2012-11-25	Tsurumi River
1065	Actinopterygii	Perciformes	Gobiidae	Acanthogobius	A. flavimanus	2012-12-13	Tsurumi River
1066	Actinopterygii	Perciformes	Gobiidae	Acanthogobius	A. flavimanus	2012-12-13	Tsurumi River
1067	Actinopterygii	Perciformes	Gobiidae	Acanthogobius	A. flavimanus	2012-12-13	Tsurumi River
1068	Actinopterygii	Perciformes	Gobiidae	Acanthogobius	A. flavimanus	2012-12-13	Tsurumi River
1069	Actinopterygii	Perciformes	Gobiidae	Acanthogobius	A. flavimanus	2012-12-13	Tsurumi River
1346	Actinopterygii	Perciformes	Gobiidae	Acanthogobius	A. flavimanus	2012-12-13	Tsurumi River
1347	Actinopterygii	Perciformes	Gobiidae	Acanthogobius	A. flavimanus	2012-12-13	Tsurumi River
1348	Actinopterygii	Perciformes	Gobiidae	Acanthogobius	A. flavimanus	2012-12-13	Tsurumi River
1824	Actinopterygii	Perciformes	Gobiidae	Acanthogobius	A. flavimanus	2013-08-21	Tsurumi River
1825	Actinopterygii	Perciformes	Gobiidae	Acanthogobius	A. flavimanus	2013-08-24	Tsurumi River
1826	Actinopterygii	Perciformes	Gobiidae	Acanthogobius	A. flavimanus	2013-08-24	Tsurumi River
1827	Actinopterygii	Perciformes	Gobiidae	Acanthogobius	A. flavimanus	2013-08-24	Tsurumi River
1828	Actinopterygii	Perciformes	Gobiidae	Acanthogobius	A. flavimanus	2013-08-24	Tsurumi River
1829	Actinopterygii	Perciformes	Gobiidae	Acanthogobius	A. flavimanus	2013-08-24	Tsurumi River
1830	Actinopterygii	Perciformes	Gobiidae	Acanthogobius	A. flavimanus	2013-10-05	Tsurumi River
1831	Actinopterygii	Perciformes	Gobiidae	Acanthogobius	A. flavimanus	2013-10-05	Tsurumi River
1835	Actinopterygii	Perciformes	Gobiidae	Acanthogobius	A. flavimanus	2013-10-19	Tsurumi River
1836	Actinopterygii	Perciformes	Gobiidae	Acanthogobius	A. flavimanus	2013-10-19	Tsurumi River
1837	Actinopterygii	Perciformes	Gobiidae	Acanthogobius	A. flavimanus	2013-10-19	Tsurumi River
1838	Actinopterygii	Perciformes	Gobiidae	Acanthogobius	A. flavimanus	2013-10-19	Tsurumi River
1832	Actinopterygii	Perciformes	Gobiidae	Acanthogobius	A. flavimanus	2013-10-24	Tsurumi River
1833	Actinopterygii	Perciformes	Gobiidae	Acanthogobius	A. flavimanus	2013-10-24	Tsurumi River
1834	Actinopterygii	Perciformes	Gobiidae	Acanthogobius	A. flavimanus	2013-10-24	Tsurumi River
1842	Actinopterygii	Perciformes	Gobiidae	Acanthogobius	A. flavimanus	2013-11-10	Tsurumi River
1839	Actinopterygii	Perciformes	Gobiidae	Acanthogobius	A. flavimanus	2013-11-14	Tsurumi River
1840	Actinopterygii	Perciformes	Gobiidae	Acanthogobius	A. flavimanus	2013-11-14	Tsurumi River
1841	Actinopterygii	Perciformes	Gobiidae	Acanthogobius	A. flavimanus	2013-11-14	Tsurumi River
1843	Actinopterygii	Perciformes	Gobiidae	Acanthogobius	A. flavimanus	2013-11-16	Tsurumi River
1845	Actinopterygii	Perciformes	Gobiidae	Acanthogobius	A. flavimanus	2013-11-17	Tsurumi River
1846	Actinopterygii	Perciformes	Gobiidae	Acanthogobius	A. flavimanus	2013-11-17	Tsurumi River
1847	Actinopterygii	Perciformes	Gobiidae	Acanthogobius	A. flavimanus	2013-11-17	Tsurumi River
1848	Actinopterygii	Perciformes	Gobiidae	Acanthogobius	A. flavimanus	2013-11-17	Tsurumi River
1849	Actinopterygii	Perciformes	Gobiidae	Acanthogobius	A. flavimanus	2013-11-17	Tsurumi River
1855	Actinopterygii	Perciformes	Gobiidae	Acanthogobius	A. flavimanus	2013-12-04	Tsurumi River
1856	Actinopterygii	Perciformes	Gobiidae	Acanthogobius	A. flavimanus	2013-12-04	Tsurumi River
1857	Actinopterygii	Perciformes	Gobiidae	Acanthogobius	A. flavimanus	2013-12-04	Tsurumi River
1858	Actinopterygii	Perciformes	Gobiidae	Acanthogobius	A. flavimanus	2013-12-04	Tsurumi River
1859	Actinopterygii	Perciformes	Gobiidae	Acanthogobius	A. flavimanus	2013-12-04	Tsurumi River
1860	Actinopterygii	Perciformes	Gobiidae	Acanthogobius	A. flavimanus	2013-12-04	Tsurumi River
1850	Actinopterygii	Perciformes	Gobiidae	Acanthogobius	A. flavimanus	2013-12-05	Tsurumi River
1851	Actinopterygii	Perciformes	Gobiidae	Acanthogobius	A. flavimanus	2013-12-05	Tsurumi River
1852	Actinopterygii	Perciformes	Gobiidae	Acanthogobius	A. flavimanus	2013-12-05	Tsurumi River
1853	Actinopterygii	Perciformes	Gobiidae	Acanthogobius	A. flavimanus	2013-12-05	Tsurumi River
1854	Actinopterygii	Perciformes	Gobiidae	Acanthogobius	A. flavimanus	2013-12-05	Tsurumi River
502	Actinopterygii	Perciformes	Gobiidae	Tridentiger	T. obscurus	2012-06-19	Turumi River
503	Actinopterygii	Perciformes	Gobiidae	Tridentiger	T. obscurus	2012-07-11	Turumi River
504	Actinopterygii	Perciformes	Gobiidae	Tridentiger	T. obscurus	2012-07-11	Turumi River
505	Actinopterygii	Perciformes	Gobiidae	Tridentiger	T. obscurus	2012-07-11	Turumi River
506	Actinopterygii	Perciformes	Gobiidae	Tridentiger	T. obscurus	2012-07-11	Turumi River
508	Actinopterygii	Perciformes	Gobiidae	Tridentiger	T. obscurus	2012-07-11	Turumi River
509	Actinopterygii	Perciformes	Gobiidae	Tridentiger	T. obscurus	2012-07-11	Turumi River
510	Actinopterygii	Perciformes	Gobiidae	Tridentiger	T. obscurus	2012-07-11	Turumi River
511	Actinopterygii	Perciformes	Gobiidae	Tridentiger	T. obscurus	2012-07-11	Turumi River
512	Actinopterygii	Perciformes	Gobiidae	Tridentiger	T. obscurus	2012-07-11	Turumi River
513	Actinopterygii	Perciformes	Gobiidae	Tridentiger	T. obscurus	2012-07-11	Turumi River
514	Actinopterygii	Perciformes	Gobiidae	Tridentiger	T. obscurus	2012-07-11	Turumi River
625	Actinopterygii	Perciformes	Centrarchidae	Lepomis	L. macrochirus	2012-09-24	Turumi River
324	Actinopterygii	Perciformes	Terapontidae	Terapon	T. jarbua	2012-10-12	Turumi River
325	Actinopterygii	Perciformes	Terapontidae	Terapon	T. jarbua	2012-10-20	Turumi River
834	Actinopterygii	Perciformes	Gobiidae	Glossogobius	G. olivaceus	2012-10-28	Turumi River
835	Actinopterygii	Perciformes	Gobiidae	Glossogobius	G. olivaceus	2012-10-28	Turumi River
836	Actinopterygii	Perciformes	Gobiidae	Glossogobius	G. olivaceus	2012-10-28	Turumi River
321	Actinopterygii	Perciformes	Terapontidae	Terapon	T. jarbua	2012-11-04	Turumi River
322	Actinopterygii	Perciformes	Terapontidae	Terapon	T. jarbua	2012-11-04	Turumi River
997	Actinopterygii	Cypriniformes	Cyprinidae	Carassius	C. auratus. langsdorfii	2016-05-05	Turumi River
998	Actinopterygii	Cypriniformes	Cyprinidae	Carassius	C. auratus. langsdorfii	2016-05-07	Turumi River
961	Actinopterygii	Perciformes	Centrarchidae	Lepomis	L. macrochirus	2016-05-07	Turumi River
962	Actinopterygii	Perciformes	Centrarchidae	Lepomis	L. macrochirus	2016-05-07	Turumi River
666	Actinopterygii	Perciformes	Labridae	Halichoeres	H. tenuispinis	2012-06-28	Uchiura Bay
669	Actinopterygii	Perciformes	Labridae	Halichoeres	H. tenuispinis	2012-06-30	Uchiura Bay
82	Actinopterygii	Perciformes	Oplegnathidae	Oplegnathus	O. punctatus_2	2012-06-30	Uchiura Bay
80	Actinopterygii	Perciformes	Haemulidae	Parapristipoma	P. trilineatum	2012-06-30	Uchiura Bay
81	Actinopterygii	Perciformes	Haemulidae	Parapristipoma	P. trilineatum	2012-06-30	Uchiura Bay
1126	Actinopterygii	Perciformes	Gobiidae	Acanthogobius	A. flavimanus	2012-11-24	Uchiura Bay
1127	Actinopterygii	Perciformes	Gobiidae	Acanthogobius	A. flavimanus	2012-11-24	Uchiura Bay
254	Actinopterygii	Scorpaeniformes	Hexagrammidae	Hexagrammos	H. agrammus	2014-04-12	Uchiura Bay
255	Actinopterygii	Scorpaeniformes	Hexagrammidae	Hexagrammos	H. agrammus	2014-04-12	Uchiura Bay
203	Actinopterygii	Perciformes	Triglidae	Lepidotrigla	L. kishinouyei	2015-06-21	Wakasa Bay
1290	Actinopterygii	Perciformes	Gobiidae	Acanthogobius	A. flavimanus	2011-11-23 16:00:00	Yodo River
1291	Actinopterygii	Perciformes	Gobiidae	Acanthogobius	A. flavimanus	2011-11-24 15:50:00	Yodo River
1292	Actinopterygii	Perciformes	Gobiidae	Acanthogobius	A. flavimanus	2011-11-24 15:50:00	Yodo River
1293	Actinopterygii	Perciformes	Gobiidae	Acanthogobius	A. flavimanus	2011-11-24 15:50:00	Yodo River
1294	Actinopterygii	Perciformes	Gobiidae	Acanthogobius	A. flavimanus	2011-11-24 15:50:00	Yodo River
1295	Actinopterygii	Perciformes	Gobiidae	Acanthogobius	A. flavimanus	2011-11-24 15:50:00	Yodo River
1296	Actinopterygii	Perciformes	Gobiidae	Acanthogobius	A. flavimanus	2011-11-25 17:00:00	Yodo River
1297	Actinopterygii	Perciformes	Gobiidae	Acanthogobius	A. flavimanus	2011-11-25 17:00:00	Yodo River
1298	Actinopterygii	Perciformes	Gobiidae	Acanthogobius	A. flavimanus	2011-11-25 17:30:00	Yodo River
1299	Actinopterygii	Perciformes	Gobiidae	Acanthogobius	A. flavimanus	2012-10-25	Yodo River
1300	Actinopterygii	Perciformes	Gobiidae	Acanthogobius	A. flavimanus	2012-10-25	Yodo River
1301	Actinopterygii	Perciformes	Gobiidae	Acanthogobius	A. flavimanus	2012-10-25	Yodo River
1302	Actinopterygii	Perciformes	Gobiidae	Acanthogobius	A. flavimanus	2012-10-25	Yodo River
236	Actinopterygii	Perciformes	Sparidae	Acanthopagrus	A. latus	2013-10-22	Yodo River
478	Actinopterygii	Perciformes	Lateolabracidae	Lateolabrax	L. japonicus	2013-10-22	Yodo River
479	Actinopterygii	Perciformes	Lateolabracidae	Lateolabrax	L. japonicus	2013-10-22	Yodo River
